# Supplementary material for: Genomic analysis of the initial dissemination of carbapenem-resistant Klebsiella pneumoniae clones in a tertiary hospital
Source: Microb Genom. 2023 Jun 5;9(6):mgen001032. doi: 10.1099/mgen.0.001032 (PMC10327503; doi:10.1099/mgen.0.001032)
Supplement: Supplementary material 2 [file mgen-9-1032-s002.xlsx]

## Sheet: Table S1 - Clinical information
Table S1. Clinical information of the isolates collected and sequenced in this study. The table includes patient data such as gender, age, the strain collection date, and the antimicrobial resistance profile for the antibiotics tested.
strain	Collection date	Sample type	Age	Gender	Amoxicillin-clavulanate	Piperacillin-tazobactam	Cefepime	Cefotaxime	Cefoxitin	Ceftazidime	Cefuroxime	Tigecycline	Cotrimoxazol	Imipenem	Meropenem	Ertapenem	Ciprofloxacin	Levofloxacin	Amikacin	Gentamycin	Tobramycin	Colistin
239KP-HG	2016-12-18	Urine	86	M	R	I		R	R	R	R		R	S	S	S	R	R	R	R	R
70KP-HG	2016-01-20	Abscess	71	F	R	R	R	R	S	R	R	S	R	S	S	S	R	R	S	I	I
218KP-HG	2016-11-15	Blood	93	M	R	S	R	R	S	R	R	S	R	S	S	S	R	R	S	R	R
175KP-HG	2016-08-16	Wound exudate	62	M	R	S	R	R	S	R	R	S	R	S	S	S	R	R	S	I	I
212KP-HG	2016-11-12	Urine	66	F	R	S		R	S	S	R		S	S	S	S	R	R	S	S	S
102KP-HG	2016-03-08	Fecal carriage	82	F	R	R	R	R	I	R	R	R	R	S	S	S	R	R	S	R	R
241KP-HG	2016-12-19	Urine	48	F	R	S		R	S	R	R		R	S	S	S	R	R	S	S	S
95KP-HG	2016-02-29	Blood	81	M	R	S	R	R	I	R	R		R	S	S	S	R	R	S	S	S
HGV2_370	2018-02-01	Fecal carriage	91	F	R	S		R	S	R	R		R	S	S	S	R	R	S	S	S
61KP-HG	2016-01-09	Fecal carriage	86	F	R	R		R	S	R	R		R	S	S	S	R	R	S	S	S
66KP-HG	2016-01-11	Fecal carriage	94	F	R	R		R	S	R	R		R	S	S	S	S	S	S	S	S
224KP-HG	2016-11-23	Urine	81	F	R	S		R	I	R	R		R	S	S	S	R	R	S	S	S
119KP-HG	2016-04-21	Wound exudate	87	F	R	R		R	S	R	R		R	S	S	S	R	R	S	R	R
181KP-HG	2016-08-29	Peritoneal exudate	68	M	R	S	R	R	S	R	R	S	R	S	S	S	S	S	S	S	S
244KP-HG	2016-12-21	Sputum	65	M	R	S	R	R	S	R	R		S	S	S	S	R	R	S	S	S
148KP-HG	2016-06-01	Wound exudate	42		R	S		R	I	R	R	S	R	S	S	S	R	R	S	S	S
232KP-HG	2016-12-09	Urine	56	M	R	S		R	S	R	R		R	S	S	S	R	R	S	S	S
163KP-HG	2016-07-12	Sputum	92	F	R	S	R	R	S	R	R	S	R	S	S	S	S	S	S	R	R
85KP-HG	2016-02-10	Ulcer exudate	88	F	R	S		R	S	R	R	S	R	S	S	S	R	R	I	S	R
105KP-HG	2016-03-24	Urine	68	M	R	S		R	R	R	R		R	S	S	S	R	R	R	R
189KP-HG	2016-09-16	Wound exudate	64	M	R	S	R	R	S	R	R	S	S	S	S	S	R	R	I	S	R
238KP-HG	2016-12-18	Urine	89	F	R	S		R	S	R	R		R	S	S	S	R	R	S	R	R
87KP-HG	2016-02-04	Fecal carriage	78	M	R	R		R	R	R	R	S	S	S	S	S	R	R	S	S	S
112KP-HG	2016-04-07	Urine	85	F	R	S	R	R	S	R	R	S	R	S	S	S	I	S	S	S	I
114KP-HG	2016-04-16	Blood	69	M	R	S		R	S	R	R		R	S	S	S	R	R	S	R	R
176KP-HG	2016-08-17	Urine	28	M	R	R	R	R	S	R	R		R	S	S	S	R	R	I	S	I
115KP-HG	2016-04-19	Urine	85	M	R	S	R	R	S	R	R	S	R	S	S	S	R	R	S	R	R
140KP-HG	2016-05-29	Urine	76	F	R	S		R	S	R	R		R	S	S	S	R	R	S	R	R
151KP-HG	2016-06-08	Urine	87	F	R	S	R	R	S	I	R		R	S	S	S	I	R	I	S	R
195KP-HG	2016-10-09	Urine	58	M	R	S		R	S	R	R		S	S	S	S	R	R	S	S	S
80KP-HG	2016-02-05	Urine	75	F	S	S		R	S	R	R		R	S	S	S	S	S	S	S	S
161KP-HG	2016-07-12	Urine	62	M	S	S		R	S	S	R		R	S	S	S	S	S	S	S	S
149KP-HG	2016-06-11	Wound exudate	49	M	R	R	S	R	S	R	R	S	S	S	S	S	S	S	S	S	S
188KP-HG	2016-09-15	Urine	75	M	R	S		R	S	R	R		R	S	S	S	R	R	S	R	R
120KP-HG	2016-04-25	Urine	85	F	R	I		R	S	R	R		R	S	S	S	R	R	S	S	S
165KP-HG	2016-07-14	Urine	91	F	R	S		R	S	R	R		R	S	S	S	R	R	S	I	I
196KP-HG	2016-10-16	Urine	74	F	R	S		R	S	R	R		R	S	S	S	R	R
139KP-HG	2016-05-28	Urine	50	M	R	S	I	R	S	R	R		R	S	S	S	R	R	S	R	R
256KP-HG	2017-01-03	Urine	88	F	R	S		R	S	R	R		R	S	S	S	R	R	S	S	S
160KP-HG	2016-07-11	Urine	70	F	R	S		R	S	R	R		R	S	S	S	R	R	S	S	S
269KP-HG	2017-03-15	Urine	23	F	R	S		R	S	R	R		R	S	S	S	R	R	S	S	S
277KP-HG	2017-02-17	Urine	66	F	R	R	R	R	R	R	R	I	S	R	R	R	R	R	R	R	R
186KP-HG	2016-09-09	Fecal carriage	81	F	R	R	R	R	I	R	R	I	R	R	S	R	R	R	S	S	S
46KP-HG	2015-11-03	Fecal carriage	67	M	R	R	R	R	R	R	S	I	R	R	R	I	S	R	R	R	R	R
236KP-HG	2016-12-13	Fecal carriage	72	M	R	I	R	R	R	R	R	I	R	S	S	I	R	R	R	R	R
35KP-HG	2015-09-14	Blood	88	M	R	R	S	R	R	R	S	I	S	I	R	I	S	R	R	I	S	R
43KP-HG	2015-10-11	Fecal carriage	70	F	R		S		R	R	S	I		R	R	I	S	R	R	I	S	R
HGV2_278	2017-08-01	Pharyngeal carriage	88	M	R	R	R	R	S	R	R	I	R	I	S	R	R	R	S	R	R
HGV2_286	2017-08-05	Ascites	61	F	R	R	R	R	S	R	R	I	R	S	S	R	R	R	S	R	R
HGV2_354	2017-12-29	Fecal carriage	88	F	R	R	R	R	R	R	R	I	R	R	R	R	R	R	S	S	S	S
HGV2_288	2017-08-12	Urine	49	M	R	R	S	R	R	R	R	I	R	S	S	R	R	R	S	R	R
92KP-HG	2016-02-19	Blood	86	M	R	R	R		R	R	R	I	R	R	R	R	R	S	R	R
243KP-HG	2016-12-17	Fecal carriage	53		I	R	R	R	R	R	R	I	R	S	R	R	R	R	S	S	S
146KP-HG	2016-06-04	Fecal carriage	61	M	R	R	R	R	R	R	R	I	R	S	S	R	R	R	S	R	R
262KP-HG	2017-01-27	Urine	88	F	R	R	R	R	R	R	R	I	R	R	R	R	R	R	S	R	R
HGV2_364	2018-01-12	Urine	77	M	R	R	R	R		R	R	I	R	R	R	R	R	R	I	S	R	S
29KP-HG	2015-06-02	Ascites	52	M	R	R	R	R	R	R	S	I	R	R	R	R	I	R	R	S	R	R
138KP-HG	2016-04-27	Fecal carriage	41	M	R	R	R	R	R	R	R	R	S	R	R	R	R	R	R	R	R
79KP-HG	2016-02-05	Fecal carriage	39	F	R	R	R	R	R	R	R	R	R	R	R	R	R	R	R	R	R
HGV2_153	2016-06-15	Fecal carriage	84	M	R	R	R	R	R	R	R	R	S	S	S	R	R	R	R	R	R
HGV2_352	2017-12-29	Fecal carriage	58	M	R	R	R	R	I	R	R	R	R	I	S	R	R	R	S	S	S
247KP-HG	2016-12-23	Fecal carriage	71		R	R	R	R	R	R	R	R	R	S	S	R	R	R	S	R	R
HGV2_313	2017-10-31	Fecal carriage	71	M	R	I	R	R	R	R	R	R	R	S	S	R	R	R	S	S	S
96KP-HG	2016-03-02	Pharyngeal carriage	70	M	R	R	R	R	R	R	R	R	R	S	S	R	R	R	S	R	R
121KP-HG	2016-04-28	Fecal carriage	61	M	R	I	S	R	R	R	R	R	R	S	S	R	R	R	S	S	R
68KP-HG	2016-06-01	Fecal carriage	70	M	R	R	S	R	R	R	R	R	R	S	S	R	R	R	I	S	R
271KP-HG	2016-11-25	Fecal carriage	58		R	I	I	R	R	R	R	R	R	R	R	R	R	R	I	R	R
75KP-HG	2016-01-26	Urine	81	M	R	R	R	R	R	R	R	R	R	S	I	R	R	R	S	R	R
215KP-HG	2016-11-12	Fecal carriage	74		R	R	R	R	R	R		R	R	S	S	R	R	R	S	R	R
93KP-HG	2016-02-15	Urine	89	M	R	R	R	R	R	R	R	R	R	S	I	R	R	R	S	R	R
94KP-HG	2016-02-25	Urine	83	F	R	R	R	R	R	R	R	R	R	S	S	R	R	R	S	R	R
97KP-HG	2016-03-03	Fecal carriage	90	M	R	R	R	R	R	R	R	R	R	S	S	R	R	R	S	R	R
HGV2_110	2016-04-06	Fecal carriage	85	M	R	R	R	R	R	R	R	R	R	S	R	R	R	R	S	R	R
272KP-HG	2016-11-30	Fecal carriage	71		R	R	R	R	R	R	R	R	R	R	R	R	R	R	S	R	R
203KP-HG	2016-10-25	Fecal carriage	59		R	R	R	R	R	R	R	R	R	S	I	R	R	R	S	R	R
246KP-HG	2016-12-13	Fecal carriage	59		R	R	R	R	R	R	R	R	R	R	R	R	R	R	I	S	R
32KP-HG	2015-08-30	Fecal carriage	57	M	R	R	S	R	R	R	S	S	R	R	R	R	S	R	R	I	S	I
255KP-HG	2017-01-04	Urine	83	M	R	R		R	R	R	R		S	S	S	R	S	S	S	S	S
34KP-HG	2015-09-11	Urine	69	M	R	R		R	R	R	S		S	R	R	R	S	S	S	S	S	S
48KP-HG	2015-11-17	Fecal carriage	57	M	R		S		S	S	S	S		R	S	S	S	S	S	S	S	S
259KP-HG	2017-01-09	Fecal carriage	89	M	R	R	R	R	R	R	R	R	R	R	R	R	R	R	S	R	R
HGV2_180	2016-08-26	Pharyngeal carriage	74	M	R	R	R	R	R	R	R	R	R	S	R	R	R	R	S	R	R
109KP-HG	2016-04-01	Fecal carriage	96	F	R	R	R	R	R	R	R	R	R	I	I	R	R	R	S	R	R
116KP-HG	2016-04-21	Fecal carriage	91	M	R	R	R	R	R	R	R	R	R	S	S	R	R	R	S	R	R	S
198KP-HG	2016-10-18	Fecal carriage	51		R	R	R	R	R	R	R	R	R	S	I	R	R	R	S	R	R
106KP-HG	2016-03-18	Wound exudate	65	M	R	R	R	R	R	R	R	R	R	S	I	R	R	R	S	R	R
214KP-HG	2016-11-12	Pharyngeal carriage	82		R	R	R	R	R	R	R	R	R	S	S	R	R	R	S	R	R
184KP-HG	2016-09-02	Renal exudate	75	M	R	R	R	R	R	R	R	R	R	S	R	R	R	R	S	R	R
HGV2_442	2018-12-26	Urine	33	M	R	R	R	R		R	R	R	R	I	I	R	R	R	S	R	R	S
HGV2_298	2017-09-14	Urine	59	F	R	R	R	R	R	R	R	R	R	S	S	R	R	R	S	R	R
HGV2_253	2017-01-02	Urine	91	F	R	R	R	R	R	R	R	R	R	S	I	R	R	R	S	R	R	S
216KP-HG	2016-11-13	Urine	67		R	R	R	R	R	R	R	R	R	S	R	R	R	R	S	R	R	S
183KP-HG	2016-09-09	Fecal carriage	69	F	S	S	R	R	R	R	R	R	R	S	R	R	R	R	S	S	S
38KP-HG	2015-09-22	Fecal carriage	79	M	R	S	R	R	R	R	S	R	R	R	R	R	S	R	R	S	S	S
69KP-HG	2016-01-14	Fecal carriage	83	M	R	R	R	R	R	R	R	R	R	S	S	R	R	R	S	S	S
170KP-HG	2016-08-02	Urine	59	M	R	R	R			R	R	S	S	S	R	R	R	R	R	R	R	S
173KP-HG	2016-08-11	Urine	87	F	R	R	R			R	R	S	S	S	R	R	R	R	R	R	R	S
118KP-HG	2016-04-21	Pharyngeal carriage	67	M	R	R	R	R	R	R	R	S	S	S	S	R	R	R	R	R	R	S
191KP-HG	2016-09-22	Blood	90		R	R	R			R	R	S	S	R	R	R	R	R	R	R	R	S
207KP-HG	2016-10-30	Urine	78		R	R	R	R		R	R	S	S	R	R	R	R	R	R	R	R
252KP-HG	2016-12-30	Urine	81	M	R	R	R	R	R	R	R	S	S	R	R	R	R		R	R	R	S
HGV2_302	2017-09-27	Fecal carriage	84	M	R	R	S	R	R	R	R	S	S	R	R	R	S	S	R	R	R
59KP-HG	2015-12-31	Fecal carriage	69	M	R	S	R	R	R	R	R	S	S	R	R	R	R	R	R	R	R
63KP-HG	2016-01-06	Fecal carriage	81	F	R	S	R	R	R	R	R	S	S	R	R	R	R	R	R	R	R
171KP-HG	2016-08-04	Pharyngeal carriage	62	M	R	R	R	R	R	R	R	S	S	S	R	R	R	R	R	R	R
177KP-HG	2016-08-18	Fecal carriage	50	M	R	R	R	R	R	R	R	S	S	R	R	R	R	R	R	R	R	S
190KP-HG	2016-09-12	Urine	76	M	R	R		R	R	R	R	S	S	R	R	R	R	R	R	R	R	S
233KP-HG	2016-12-11	Urine	79	M	R	R		R	R	R	R	S	S	R	R	R	R	R	R	R	R
210KP-HG	2016-11-03	Fecal carriage	52		R	R	R	R	R	R	R	S	S	R	R	R	R	R	R	R	R
213KP-HG	2016-11-12	Fecal carriage	57		R	R	R	R	R	R	R	S	S	R	R	R	R	R	R	R	R
254KP-HG	2017-01-02	Blood	72	M	R	R	R	R	R	R	R	S	S	R	R	R	R	R	S	R	R
89KP-HG	2016-02-10	Fecal carriage	68	F	R	R	R	R	R	R	R	S	S	R	R	R	R	R	R	R	R
159KP-HG	2016-07-11	Pharyngeal carriage	75	M	R	R	R	R	R	R	R	S	S	S	S	R	R	R	S	R	R
137KP-HG	2016-05-20	Fecal carriage	87		R	R	R			R	R	S	S	R	R	R	R	R	R	R	R	S
199KP-HG	2016-10-19	Pharyngeal carriage	71		R	R	R			R	R	S	S	R	R	R	R	R	R	R	R	S
136KP-HG	2016-05-20	Fecal carriage	82	F	R	R	R	R	R	R	R	S	S	R	R	R	R	R	R	R	R
HGV2_328	2017-12-06	Urine	58	M	R	R	S	R	R	R	R	S	S	R	R	R	R	R	R	R	R
268KP-HG	2017-02-03	Urine	76	M	R	R	R			R		S	S	R	R	R	R	R	R	R	R	I
HGV2_200	2016-10-19	Fecal carriage	67		R	R	R	R	R	R	R	S	S	R	R	R	R	R	R	R	R	S
237KP-HG	2016-12-15	Urine	70		R	R	R			R	R	S	S	R	R	R	R	R	R	R	R	S
HGV2_311	2017-10-17	Urine	87	M	R	R	R	R	I	R	R	S	S	S	S	R	R	R	R	R	R
169KP-HG	2016-07-20	Fecal carriage	64	M	R	R	R	R	I	R	R	S	S	S	S	R	R	R	S	S	S
HGV2_441	2018-12-24	Blood	84	M	R	R	R	R		R	R	S	S	I	S	R	R	R	S	S	S	S
HGV2_351	2017-12-27	Urine	75	M	R	I	R	R		I	R	S	R	S	S	R	R	R	S	R	R
33KP-HG	2015-09-02	Fecal carriage	50	F	R	R	R	R	R	I	S	S	R	R	R	R	S	R	R	S	R	R
HGV2_369	2018-02-01	Bronchial aspirate	53	M	R	R	R	R		R	R	S	R	S	I	R	R	R	S	S	S
HGV2_340	2017-03-28	Fecal carriage	86	F	R	R	R	R	R	R	R	S	R	R	R	R	R	R	S	S	S
HGV2_341	2017-03-29	Fecal carriage	79	F	R	R	I	R	I	R	R	S	R	S	S	R	R	R	S	S	S
276KP-HG	2017-02-07	Central catheter	39	M	R	R	R	R		R	R	S		R	R	R	R	R	S	S	S
242KP-HG	2016-12-16	Urine	65	M	R	R		R	R	R	R	S	R	S	S	R	S	S	S	S	S
HGV2_371	2018-02-01	Fecal carriage	54	M	R	R		R	S	R	R	R	R	S	S	R	R	R	S	R	R
31KP-HG	2015-08-17	Wound exudate	61	F	R	R	R	R	R	S	S	S	R	R	R	I	S	R	R	I	S	I
235KP-HG	2016-12-13	Fecal carriage	72		R	R	R	R	R	R	R	R	R	R	R	R	R	R	S	R	R
67KP-HG	2017-02-03	Fecal carriage	88	F	R	S	R	R	I	R	R	R	R	S	S	R	R	R	S	R	R
71KP-HG	2016-01-26	Urine	81	M	R	I	R	R	S	R	R	S	R	I	R	R	R	R	I	S	R
234KP-HG	2016-12-13	Fecal carriage	75		R	S	R	R	R	R	R	R	S	S	S	I	R	R	S	S	S
HGV2_350	2017-12-27	Urine	75	F	R	R	R	R		R	R	R	R	S	I	R	R	R	I	S	I	S
41KP-HG	2015-10-04	Urine	56	M	R	R		S	S	S	R		S	S	S	R	S	S	S	S	S	S
225KP-HG	2016-11-22	Pharyngeal carriage	57	M	R	R	S	R	R	R	R	S	S	S	S	R	R	R	S	S	S
62KP-HG	2016-01-05	Fecal carriage	66	M	R	R	I	R	R	R	R	R	R	S	S	R	R	R	I	S	R
52KP-HG	2015-12-01	Fecal carriage	66	M	R	R	R	R	R	I	R	S	S	S	S	R	R	R	S	S	S
HGV2_281	2017-08-06	Wound exudate	53	M	R	R	R	R	S	R	R	R	R	S	S	R	R	R	S	R	R
HGV2_361	2018-01-07	Fecal carriage	78	F	R	R	R	R	R	R	R	S	R	R	I	R	R	R	S	S	S
HGV2_331	2017-12-21	Wound exudate	87	M	R	R	R	R	I	R	R	S	R	I	I	R	R	R	S	S	S
HGV2_365	2018-01-15	Fecal carriage	84	M	R	R	R	R	S	R	R	S	R	I	S	R	R	R	S	S	S
134KP-HG	2016-05-20	Pharyngeal carriage	51	M	R	I	R	R	I	R	R	S	R	S	S	R	R	R	S	S	S
HGV2_362	2018-01-10	Pharyngeal carriage	79	M	R	R	R	R	R	R	R	S	R	R	R	R	R	R	S	S	S
185KP-HG	2016-09-07	Urine	87	F	R	I	R	R	S	R	R	S	R	S	S	I	R	R	S	S	S
40KP-HG	2015-09-22	Central catheter	73	M	R	R	R	R	R	R	S	S	R	R	R	I	S	R	R	I	S	R
56KP-HG	2015-12-15	Fecal carriage	71	F	R	R	S	R	R	R	R	S	R	S	S	I	R	R	I	S	R
270KP-HG	2016-11-28	Urine	38		R	R	S	R	R	R	R	S	S	S	S	R	R	R	I	S	R	S
10KP-HG	2014-10-08	Pharyngeal carriage	91	F	R	R	S	R	R	R	S	S	R	R	R	I	S	R	R	I	S	R
60KP-HG	2015-12-31	Pharyngeal carriage	57	M	R	R	S	R	R	R	R	S	R	S	S	R	R	R	I	S	R
51KP-HG	2015-12-01	Fecal carriage	69	M	R	R	S	R	R	I	R	S	R	R	I	R	R	R	I	S	R
73KP-HG	2016-01-27	Fecal carriage	61	F	R	R	R	R	I	R	R	S	R	S	I	R	R	R	S	R	S
HGV2_301	2017-09-26	Urine	64	F	R	R	R	R	S	R	R	S	R	I	S	R	R	R	S	R	R
144KP-HG	2016-05-28	Urine	72	M	R	I	I	R	S	R	R	S	R	S	S	I	R	R	S	R	R
100KP-HG	2016-03-03	Fecal carriage	83	F	R	R	R	R	I	R	R	S	R	R	R	R	R	R	S	R	R
50KP-HG	2015-11-30	Wound exudate	85	F	R	R	R	R	R	S	S	S	R	R	R	R	S	R	R	S	R	R
273KP-HG	2016-11-30	Urine	85		R	R	R	R	S	R	R	S	R	R	R	R	R	R	S	R	R
193KP-HG	2016-09-26	Ulcer exudate	70	M	R	R	R	R	S	R	R	S	R	I	S	R	R	R	S	R	R
HGV2_307	2017-09-29	Urine	76	F	R	R	S	R	S	R	R	S	R	S	S	R	R	R	S	R	R
HGV2_285	2017-08-09	Urine	84	M	R	R	R	R	S	R	R	S	R	S	S	R	R	R	S	R	R
240KP-HG	2016-12-19	Urine	68	M	R	R		R	S	R	R	S	R	S	S	R	R	R	S	R	R
HGV2_344	2017-03-01	Pharyngeal carriage	66	M	R	R	R	R	S	R	R	S	R	I	I	R	R	R	S	R	R	S
HGV2_282	2017-08-04	Wound exudate	88	M	R	R	R	R	R	R	R	S	R	R	R	R	R	R	S	R	R
HGV2_308	2017-10-04	Ulcer exudate	83	F	R	R	I	R	I	S	I	S	S	R	R	R	R	R	S	S	S
HGV2_427	2018-10-13	Fecal carriage	67	M	R	R	R	R		R	R	S	R	S	S	R	R	R	S	S	S	S
HGV2_295	2017-08-30	Cutaneous exudate	64	M	R	R	S	R	R	R	R	S	R	S	S	R	R	R	S	R	R
HGV2_312	2017-10-22	Urine	81	F	R	R	R	R	S	R	R	S	R	I	S	R	R	R	S	R	R
HGV2_315	2017-11-04	Urine	71	M	R	R	R	R	I	R	R	S	R	I	S	R	R	R	S	S	S
226KP-HG	2016-11-24	Urine	80		R	R	R			R	R	S	R	I	S	R	R	R	S	R	R	S
49KP-HG	2015-11-25	Fecal carriage	86	F	R	R	R	R	R	R	S	S	R	R	R	R	S	R	R	I	R	R
HGV2_440	2018-12-18	Fecal carriage	46	F	R	R	R	R		R	R	S	R	S	S	R	R	R	S	R	R
179KP-HG	2016-08-25	Wound exudate	85	M	R	R	R	R	R	R	R	S	R	R	R	R	R	R	S	R	R	S
143KP-HG	2016-05-31	Fecal carriage	75	F	R	R	R	R	R	R	R	S	R	S	S	R	R	R	S	R	R	S
208KP-HG	2016-11-03	Pharyngeal carriage	74	M	R	R	S	R	S	R	R	S	S	S	S	R	R	R	S	R	R
117KP-HG	2016-01-24	Fecal carriage	75		R	R	R	R	I	R	R	S	R	S	S	R	R	R	S	R	R
209KP-HG	2016-12-18	Urine	89	F	R	R	R	R	S	R	R		S	R	R	R	R	R	R	R	R
162KP-HG	2016-07-12	Urine	54	M	R	R		R	R	R	R		R	S	R	R	R	R	R	R	R
98KP-HG	2016-03-04	Urine	81	M	R	R		R	R	R	R		S	R	R	R	R	R	R	R	R
166KP-HG	2016-07-20	Urine	64		R	R		R	R	R	R		S	S	R	R	R	R	R	R	R
274KP-HG	2016-12-05	Urine	68		R	R		R	R	R	R		S	R	R	R	R	R	R	R	R
249KP-HG	2016-12-27	Urine	26		R	R		R	S	R	R		R	S	I	R	R	R	S	S	S
123KP-HG	2016-05-06	Urine	78	M	R	R		R	I	I	R		R	S	S	R	R	R	S	S	S
250KP-HG	2016-12-27	Urine	87		R	R		R	S	R	R		R	S	S	R	R	R	S	S	S
HGV2_336	2017-12-26	Fecal carriage	79	M	R	R		R	R	R	R		R	I	I	R	R	R	S	S	S
44KP-HG	2015-10-27	Urine	63	F	R	R		R	R	I	S		R	R	R	R	S	R	R	S	S	S
36KP-HG	2015-09-22	Urine	77	M	R	R		R	R	R	S		R	R	R	I	S	R	R	I	S	R
55KP-HG	2015-12-11	Urine	83	M	R	R		R	R	R	R		R	S	S	I	R	R	I	S	R
90KP-HG	2016-02-15	Urine	86	M	R	R	R	R	R	R	R		S	I	S	I	R	R	S	S	R
47KP-HG	2015-11-04	Urine	75	M	R	R		S	S	R	S		R	I	R	S	S	R	R	I	S	R
54KP-HG	2015-12-08	Urine	67	M	R	R		R	R	R	R		R	I	S	I	R	R	I	S	R
72KP-HG	2016-01-29	Urine	52	M	R	R	S	R	R	R	R		R	S	S	R	R	R	I	S	R
82KP-HG	2016-02-08	Urine	68	M	R	R	S	R	R	R	R		R	S	S	R	R	R	I	S	R
8KP-HG	2014-10-08	Urine	91	F	R	R	S	R	R	R	R		S	S	S	R	R	R	I	S	R	S
HGV2_305	2017-10-09	Urine	83	F	R	R		R	R	R	R		R	S	S	I	R	R	S	S	I
77KP-HG	2016-02-01	Urine	83	M	R	R	R	R	R	R	R		R	S	S	R	R	R	I	S	R
220KP-HG	2016-11-19	Urine	78		R	R	R	R	S	R	R		R	S	S	R	R	R	S	S	S
248KP-HG	2016-12-23	Urine	89		R	R	R	R	R	R	R		R	I	I	R	R	R	S	R	R
HGV2_303	2017-09-30	Blood	86	M	R	R		S	S	S	S		S	S	S	R	R	R	S	S	S
145KP-HG	2016-06-01	Urine	83	M	R	R		R	R	R	R		R	S	S	R	R	R	S	R	R
211KP-HG	2016-11-07	Urine	80	F	R	R		R	R	R	R		R	R	R	R	R	R	S	R	R
HGV2_306	2017-10-02	Urine	81	F	R	R		R	S	R	R		R	I	S	R	R	R	S	R	R
197KP-HG	2016-10-17	Urine	92		R	R		R	S	R	R		R	I	S	R	R	R	S	R	R
204KP-HG	2016-10-25	Urine	89	F	R	R		R	S	R	R		R	S	S	R	R	R	S	R	R
HGV2_284	2017-08-04	Urine	69	F	R	R		S	S	S	I		S	S	S	R	R	R	S	S	S
219KP-HG	2016-11-15	Blood	72	M	R	R		R	R	R	R		R	S	I	R	R	R	S	R	R
HGV2_333	2017-12-21	Blood	79	M	R	R		R	S	R	R		R	S	S	R	R	R	S	R	R
HGV2_283	2017-08-07	Wound exudate	85	F	R	R		R	S	R	R		R	I	S	R	R	R	S	R	R
260KP-HG	2017-01-10	Urine	69	F	R	R		R	S	R	R		R	S	S	R	R	R	S	R	R
HGV2_304	2017-09-29	Urine	54	F	R	R		R	S	R	R		R	S	S	R	R	R	S	R	R
156KP-HG	2016-06-15	Pharyngeal carriage	52	F	R	R	R	R	R	R	R	S	S	S	S	R	S	S	I	S	R
HGV2_27	2015-10-11	Wound exudate	70	F	R		S		S	S	S	S		S	S	R	S	S	S	S	S	S
53KP-HG	2015-12-08	Pharyngeal carriage	76	M	R	R	S	R	R	R	R	S	S	I	S	I	R	R	S	S	S
HGV2_366	2018-01-27	Urine	76	M	R	R		R		R	R		S	I	S	R	R	R	S	R	R
113KP-HG	2016-04-11	Urine	98	M	R	R		R	S	R	R		R	S	S	R	R	R	S	R	R
111KP-HG	2016-04-06	Urine	84	M	R	R	R	R	S	R	R		R	S	S	R	R	R	S	R	R
122KP-HG	2016-05-01	Urine	85	F	R	R	R	R	S	R	R		R	S	S	R	R	R	S	R	R
135KP-HG	2016-05-21	Urine	78	M	R	R		R	R	R	R		R	S	S	R	R	R	S	R	R
267KP-HG	2017-02-03	Urine	89	F	R	R		R	I	R	R		R	S	S	R	R	R	S	R	R
221KP-HG	2016-11-16	Urine	52		R	R	R	R	R	R	R		R	S	S	R	R	R	S	R	R
HGV2_146	2016-06-01		42	M
HGV2_297	2017-09-05	Blood	82	F	R	R	R	S	S	S	S	R	R	S	S	R	S	S	S	S	S

## Sheet: Table S2- Genome characteristic
Table S2. Genome information of the sequenced isolates, including assembly statistics, carbapenem resistance group, sequence type, capsular type, antimicrobial resistance, virulence genes and Inc types. This table includes the accession number of the raw data at SRA.
Isolate	Bioproject	Biosample	Run accession	GROUP	Lineage	# contigs	Largest contig	Total length	GC (%)	N50	N75	L50	L75	# N's per 100 kbp	# predicted genes (unique)	# predicted genes (>= 0 bp)	# predicted genes (>= 300 bp)	# predicted genes (>= 1500 bp)	# predicted genes (>= 3000 bp)	Lineage	Yersiniabactin	Colibactin	Aerobactin	Salmochelin	RmpADC	rmpA2	K_locus	O_locus	AGly_acquired	Flq_acquired	MLS_acquired	Phe_acquired	Rif_acquired	Sul_acquired	Tet_acquired	Tgc_acquired	Tmt_acquired	Bla_acquired	Bla_inhR_acquired	Bla_ESBL_acquired	Bla_Carb_acquired	Bla_chr	SHV_mutations	Omp_mutations	Col_mutations	Flq_mutations	Inc Types
100KP-HG	PRJEB37504	SAMEA111523668	ERR10440846	GROUP1	ST307-OXA-48	127	473753	5821786	56.67	137937	91155	13	25	6.96	5634	5634	4971	681	63	ST307	-	-	-	-	-	-	KL102	O2v2	aac(3)-IIa.v1^;aac(6')-Ib-cr.v2;strA.v1^;strB.v1	qnrB1.v2^	-	CatB4.v1?	-	sul2	tet(A).v1	-	dfrA14.v2*	OXA-1;TEM-1D.v1^	-	CTX-M-15	OXA-48	SHV-28.v1^	-	-	-	GyrA-83I;ParC-80I	Col440I;IncFIB(K);IncFIB(Mar);IncFII(K);IncL/M(pOXA-48)
102KP-HG	PRJEB37504	SAMEA14430818	ERR10039990	CONTROL		62	557332	5588000	57.08	266734	109596	8	16	6.75	5303	5303	4711	677	62	ST405	ybt 27; ICEKp22	-	-	-	-	-	KL151	O4	aac(3)-IIa.v1^;aac(6')-Ib-cr.v2;strA.v1^;strB.v1	qnrB1.v2^	-	CatB4.v1?	-	sul2	-	-	dfrA14.v2*	OXA-1;TEM-1D.v1^	-	CTX-M-15	-	SHV-76	35Q	-	MgrB-53%	GyrA-83I;ParC-80I	IncFIB(K);IncFII(K)
105KP-HG	PRJEB37504	SAMEA111523669	ERR10440847	CONTROL	ST11-KL105-AMPC	130	410901	5498274	57.27	176484	86421	11	23	5	5353	5353	4710	628	51	ST11	ybt 10; ICEKp4	-	-	-	-	-	KL105	O2v2	aac(3)-IId^;aadA2^;aph3-Ia.v1^	-	mphA	-	-	sul1	tet(D)	-	dfrA12	TEM-1D.v1^	-	CTX-M-3	-	SHV-1^	-	-	-	GyrA-83I;ParC-80I	ColRNAI;FII(pBK30683);IncFIB(K);IncL/M;IncR
106KP-HG	PRJEB37504	SAMEA111523670	ERR10440848	GROUP1	ST307-OXA-48	116	480304	5791229	56.68	249756	96113	9	20	9.46	5588	5588	4931	677	62	ST307	-	-	-	-	-	-	KL102	O2v2	aac(3)-IIa.v1^;aac(6')-Ib-cr.v2;strA.v1^;strB.v1	qnrB1.v2^	-	CatB4.v1?	-	sul2	tet(A).v1	-	dfrA14.v2*	OXA-1;TEM-1D.v1^	-	CTX-M-15	OXA-48	SHV-28.v1^	-	-	-	GyrA-83I;ParC-80I	Col440II;IncFIB(K);IncFIB(Mar);IncFII(K);IncL/M(pOXA-48)
109KP-HG	PRJEB37504	SAMEA111523671	ERR10440849	GROUP1	ST307-OXA-48	111	480683	5791098	56.68	259189	100542	9	19	9.55	5589	5589	4933	675	62	ST307	-	-	-	-	-	-	KL102	O2v2	aac(3)-IIa.v1^;aac(6')-Ib-cr.v2;strA.v1^;strB.v1	qnrB1.v2^	-	CatB4.v1?	-	sul2	tet(A).v1	-	dfrA14.v2*	OXA-1;TEM-1D.v1^	-	CTX-M-15	OXA-48	SHV-28.v1^	-	-	-	GyrA-83I;ParC-80I	IncFIB(K);IncFIB(Mar);IncFII(K);IncL/M(pOXA-48)
10KP-HG	PRJEB37504	SAMEA111523672	ERR10440850	GROUP2	ST11-KL105-AMPC	92	510487	5594530	57.25	189033	99158	10	20	4.95	5400	5400	4774	651	52	ST11	ybt 10; ICEKp4	-	-	-	-	-	KL105	O2v2	aac(6')-Ib-cr.v2^;aadA2;aph3-Ia.v1^	qnrB4	mphA	catA1^;catB3.v2	arr-3	sul1;sul1*	tet(A).v1	-	-	DHA-1;OXA-1	-	-	-	SHV-11.v1	35Q	-	-	GyrA-83I;ParC-80I	ColRNAI;IncFIB(K);IncFII(K);IncR
111KP-HG	PRJEB37504	SAMEA111523673	ERR10440851	GROUP1	ST307-OXA-48	132	366023	5803529	56.69	149572	65361	13	27	1.57	5617	5617	4954	677	61	ST307	-	-	-	-	-	-	KL102	O2v2	aac(3)-IIa.v1^;aac(6')-Ib-cr.v2;strA.v1^;strB.v1	qnrB1.v2^	-	CatB4.v1?	-	sul2	tet(A).v1	-	dfrA14.v2*	OXA-1;TEM-1D.v1^	-	CTX-M-15	OXA-48	SHV-28.v1^	-	-	-	GyrA-83I;ParC-80I	IncFIB(K);IncFIB(Mar);IncFII(K);IncL/M(pOXA-48)
112KP-HG	PRJEB37504	SAMEA111523674	ERR10440852	CONTROL		43	729839	5390272	57.28	368804	206295	6	10	1.78	5112	5112	4562	638	50	ST37	ybt 10; ICEKp4	-	-	-	-	-	KL14	O3b	aac(6')-Ib-cr.v2;strA.v1^;strB.v1	qnrB1.v2^	-	CatB4.v1?	-	sul2	tet(A).v1	-	dfrA14.v2*	OXA-1;TEM-1D.v1^	-	CTX-M-15	-	SHV-11.v1^	35Q	-	-	GyrA-83I;ParC-80I	Col440I;ColRNAI;IncFIB(K);IncFII(K)
113KP-HG	PRJEB37504	SAMEA111523675	ERR10440853	GROUP1	ST307-OXA-48	108	470631	5825927	56.68	259910	99330	9	18	8.31	5618	5618	4969	680	63	ST307	-	-	-	-	-	-	KL102	O2v2	aac(3)-IIa.v1^;aac(6')-Ib-cr.v2;strA.v1^;strB.v1	qnrB1.v2^	-	CatB4.v1?	-	sul2	tet(A).v1	-	dfrA14.v2*	OXA-1;TEM-1D.v1^	-	CTX-M-15	OXA-48	SHV-28.v1^	-	-	-	GyrA-83I;ParC-80I	IncFIB(K);IncFIB(Mar);IncFII(K);IncL/M(pOXA-48)
114KP-HG	PRJEB37504	SAMEA111523676	ERR10440854	CONTROL	ST307-OXA-48	59	838848	5432581	57.25	237209	141342	7	14	12	5180	5180	4611	653	60	ST307	-	-	-	-	-	-	KL102	O2v2	aac(3)-IIa.v1^;aac(6')-Ib-cr.v2;strA.v1^;strB.v1	qnrB1.v2^	-	CatB4.v1?	-	sul2	tet(A).v1	-	dfrA14.v2*	OXA-1;TEM-1D.v1^	-	CTX-M-15	-	SHV-28.v1^	-	-	-	GyrA-83I;ParC-80I	IncFIB(K);IncFII(K)
115KP-HG	PRJEB37504	SAMEA111523677	ERR10440855	CONTROL		100	401368	5782002	56.49	172431	90287	12	23	1.52	5530	5535	4888	654	61	ST147	-	-	-	-	-	-	KL64	O2v1	aadA2;ant(2'')-Ia	-	-	-	-	sul1	-	-	dfrA16.v2	-	-	CTX-M-9;SHV-12	-	-	238S;240K;35Q	OmpK35-76%	-	GyrA-83Y;GyrA-87G;ParC-80I	Col440I;Col440I;IncFIB(Mar);IncHI2;IncHI2A
116KP-HG	PRJEB37504	SAMEA111523678	ERR10440856	GROUP1	ST307-OXA-48	129	365885	5785453	56.68	139850	63143	13	27	6.93	5592	5592	4936	676	62	ST307	-	-	-	-	-	-	KL102	O2v2	aac(3)-IIa.v1^;aac(6')-Ib-cr.v2;strA.v1^;strB.v1	qnrB1.v2^	-	CatB4.v1?	-	sul2	tet(A).v1	-	dfrA14.v2*	OXA-1;TEM-1D.v1^	-	CTX-M-15	OXA-48	SHV-28.v1^	-	-	-	GyrA-83I;ParC-80I	IncFIB(K);IncFIB(Mar);IncFII(K);IncL/M(pOXA-48)
117KP-HG	PRJEB37504	SAMEA8391936	ERR6293445	GROUP1	ST437-OXA48	95	451484	5679272	56.82	137305	95126	12	25	7.41	5516	5516	4855	654	52	ST437	-	-	-	-	-	-	KL36	O4	aac(3)-IId^;aac(6')-Ib-cr.v2;aph3-Ia.v1^	qnrS1	mphA	catB3.v2	arr-3	sul1	-	-	-	OXA-1	-	-	OXA-48	-	-	-	-	GyrA-83I;ParC-80I	IncFIB(K);IncFIB(Mar);IncFII(K);IncHI1B;IncI1;IncL/M(pOXA-48);IncR
118KP-HG	PRJEB37504	SAMEA111523679	ERR10440857	GROUP1	ST101-NLSAR	113	350144	5614409	57	187927	86428	11	22	7.21	5409	5409	4740	662	56	ST101	ybt 9; ICEKp3	-	-	-	-	-	KL17	O1v1	aac(3)-IIa.v1^;rmtF	-	-	-	arr-2	sul1	-	-	-	DHA-1;OXA-1	-	CTX-M-15	NDM-1	SHV-1^	-	-	MgrB-0%	GyrA-83I;ParC-80I	Col440II;IncFIB(K);IncFIB(pQil);IncFII(K)
119KP-HG	PRJEB37504	SAMEA111523680	ERR10440858	CONTROL	ST307-OXA-48	67	470621	5480552	57.27	225366	123234	9	17	6.68	5251	5251	4664	659	58	ST307	-	-	-	-	-	-	KL102	O2v2	aac(3)-IIa.v1^;aac(6')-Ib-cr.v2;strA.v1^;strB.v1	qnrB1.v2^	-	CatB4.v1?	-	sul2	tet(A).v1	-	dfrA14.v2*	OXA-1;TEM-1D.v1^	-	CTX-M-15	-	SHV-28.v1^	-	-	-	GyrA-83I;ParC-80I	IncFIB(K);IncFII(K)
120KP-HG	PRJEB37504	SAMEA111523681	ERR10440859	CONTROL	ST11-KL13-OXA48	103	709264	5622627	57.21	127014	72698	13	26	7.83	5483	5483	4817	651	49	ST11	-	-	-	-	-	-	KL13	O3b	aadA2*;aadA^	-	mphA	catA1^;cmlA1*	-	sul1;sul3	-	-	dfrA12	TEM-1D.v1^	-	SHV-12	-	-	238S;240K;35Q	-	-	GyrA-83I;ParC-80I	IncFIB(K);IncFII;IncFII(K);IncX1
121KP-HG	PRJEB37504	SAMEA111523682	ERR10440860	GROUP2	ST11-KL105-AMPC	111	411063	5585727	57.25	122084	75812	13	27	6.18	5405	5405	4773	650	50	ST11	ybt 10; ICEKp4	-	-	-	-	-	KL105	O2v2	aac(6')-Ib-cr.v2^;aadA2;aph3-Ia.v1^	qnrB4	mphA	catA1^;catB3.v2	arr-3	sul1;sul1	tet(A).v1	-	-	DHA-1;OXA-1	-	-	-	SHV-11.v1	35Q	-	-	GyrA-83I;ParC-80I	ColRNAI;IncFIB(K);IncFII(K);IncR
122KP-HG	PRJEB37504	SAMEA111523683	ERR10440861	GROUP1	ST307-OXA-48	108	467378	5818203	56.7	223778	95808	10	21	4.85	5618	5618	4961	682	64	ST307	-	-	-	-	-	-	KL102	O2v2	aac(3)-IIa.v1^;aac(6')-Ib-cr.v2;strA.v1^;strB.v1	qnrB1.v2^	-	CatB4.v1?	-	sul2	tet(A).v1	-	dfrA14.v2*	OXA-1;TEM-1D.v1^	-	CTX-M-15	OXA-48	SHV-28.v1^	-	-	-	GyrA-83I;ParC-80I	IncFIB(K);IncFIB(Mar);IncFII(K);IncL/M(pOXA-48)
123KP-HG	PRJEB37504	SAMEA111523684	ERR10440862	GROUP1	ST11-KL13-OXA48	115	580611	5655386	57.17	129668	72331	14	29	8.26	5482	5482	4822	658	51	ST11	ybt 16; ICEKp12	-	-	-	-	-	KL13	O3b	aadA2^;aph(4)-Ia	-	-	catA1^	-	sul1	-	-	dfrA12	-	-	CTX-M-1	OXA-48	SHV-11.v1	35Q	OmpK35-76%	-	GyrA-83Y;GyrA-87G;ParC-80I	ColRNAI;IncFIB(K);IncFII(K);IncL/M(pOXA-48);IncR
134KP-HG	PRJEB37504	SAMEA111523685	ERR10440863	GROUP1	ST11-KL13-OXA48	108	410671	5652539	57.16	130296	86436	13	26	5.8	5479	5479	4825	658	51	ST11	ybt 16; ICEKp12	-	-	-	-	-	KL13	O3b	aadA2^;aph(4)-Ia	-	-	catA1^	-	sul1	-	-	dfrA12	-	-	CTX-M-1	OXA-48	SHV-11.v1	35Q	OmpK35-76%	-	GyrA-83Y;GyrA-87G;ParC-80I	ColRNAI;IncFIB(K);IncFII(K);IncL/M(pOXA-48);IncR
135KP-HG	PRJEB37504	SAMEA111523686	ERR10440864	GROUP1	ST307-OXA-48	106	480483	5790975	56.68	249813	99330	9	20	9.01	5584	5584	4926	677	62	ST307	-	-	-	-	-	-	KL102	O2v2	aac(3)-IIa.v1^;aac(6')-Ib-cr.v2;strA.v1^;strB.v1	qnrB1.v2^	-	CatB4.v1?	-	sul2	tet(A).v1	-	dfrA14.v2*	OXA-1;TEM-1D.v1^	-	CTX-M-15	OXA-48	SHV-28.v1^	-	OmpK35-76%	-	GyrA-83Y;GyrA-87G;ParC-80I	IncFIB(K);IncFIB(Mar);IncFII(K);IncL/M(pOXA-48)
136KP-HG	PRJEB37504	SAMEA111523687	ERR10440865	GROUP1	ST101-NLSAR	106	518454	5598492	57.02	187765	87217	10	21	5.48	5387	5387	4722	658	54	ST101	ybt 9; ICEKp3	-	-	-	-	-	KL17	O1v1	aac(3)-IIa.v1^;aac(6')-Ib4	-	-	-	arr-2	-	-	-	-	OXA-1	-	CTX-M-15	NDM-1	SHV-1^	-	-	-	GyrA-83I;ParC-80I	Col440II;IncFIB(K);IncFIB(pQil);IncFII(K)
137KP-HG	PRJEB37504	SAMEA111523688	ERR10440866	GROUP1	ST101-NLSAR	96	372710	5599792	57.02	214701	100445	10	20	4.45	5379	5379	4724	658	56	ST101	ybt 9; ICEKp3	-	-	-	-	-	KL17	O1v1	aac(3)-IIa.v1^;rmtF	-	-	-	arr-2	-	-	-	-	OXA-1	-	CTX-M-15	NDM-1	SHV-1^	-	-	MgrB-11%	GyrA-83I;ParC-80I	Col440II;IncFIB(K);IncFIB(pQil);IncFII(K)
138KP-HG	PRJEB37504	SAMEA111523689	ERR10440867	GROUP1	ST101-NLSAR	101	435944	5598365	57.02	201929	100445	10	19	6.77	5381	5381	4723	660	55	ST101	ybt 9; ICEKp3	-	-	-	-	-	KL17	O1v1	aac(3)-IIa.v1^	-	-	-	arr-2	-	-	-	-	OXA-1	-	CTX-M-15	NDM-1	SHV-1^	-	-	-	GyrA-83I;ParC-80I	Col440II;IncFIB(K);IncFIB(pQil);IncFII(K)
139KP-HG	PRJEB37504	SAMEA7701921	ERR4982088	CONTROL		105	470619	5689551	57	200766	119046	10	20	10.72	5523	5523	4862	672	59	ST307	-	-	-	-	-	-	KL102	O2v2	aac(3)-IIa.v1^;aac(6')-Ib-cr.v2;strA.v1*;strB.v1	qnrB1.v2^	-	CatB4.v1?	-	sul2	tet(A).v1	-	dfrA14.v2*	OXA-1;TEM-1D.v1^	-	CTX-M-15	-	SHV-28.v1^	-	-	-	GyrA-83I;ParC-80I	IncFIB(K);IncFII(K);IncFII(K);IncR
140KP-HG	PRJEB37504	SAMEA111523690	ERR10440868	CONTROL		73	557509	5690807	57.02	274498	107193	8	17	8.26	5433	5433	4809	691	60	ST405	ybt 27; ICEKp22	-	-	-	-	-	KL151	O4	aac(3)-IIa.v1^;aac(6')-Ib-cr.v2;strA.v1^;strB.v1	qnrB1.v2^	-	CatB4.v1?	-	sul2	tet(A).v1	-	dfrA14.v2*	OXA-1;TEM-1D.v1^	-	CTX-M-15	-	SHV-76	35Q	-	-	GyrA-83I;ParC-80I	IncFIB(K);IncFII(K)
143KP-HG	PRJEB37504	SAMEA8391937	ERR6293446	GROUP1	ST437-OXA48	106	383287	5657901	56.8	126040	81627	13	27	7.99	5496	5496	4838	653	51	ST437	-	-	-	-	-	-	KL36	O4	aac(3)-IId^;aac(6')-Ib-cr.v2;aph3-Ia.v1^	qnrS1	mphA	catB3.v2	arr-3	sul1	-	-	-	OXA-1	-	SHV-12	OXA-48	-	238S;240K;35Q	-	-	GyrA-83I;ParC-80I	IncFIB(K);IncFIB(Mar);IncFII(K);IncHI1B;IncI1;IncL/M(pOXA-48);IncR
144KP-HG	PRJEB37504	SAMEA111523691	ERR10440869	GROUP1	ST307-OXA-48	110	415322	5793709	56.68	214668	99330	9	20	9.37	5583	5584	4927	676	64	ST307	-	-	-	-	-	-	KL102	O2v2	aac(3)-IIa.v1^;aac(6')-Ib-cr.v2;strA.v1^;strB.v1	qnrB1.v2^	-	CatB4.v1?	-	sul2	tet(A).v1	-	dfrA14.v2*	OXA-1;TEM-1D.v1^	-	CTX-M-15	OXA-48	SHV-28.v1^	-	OmpK35-76%	-	GyrA-83Y;GyrA-87G;ParC-80I	IncFIB(K);IncFIB(Mar);IncFII(K);IncL/M(pOXA-48)
145KP-HG	PRJEB37504	SAMEA111523692	ERR10440870	GROUP1	ST307-OXA-48	114	365885	5787866	56.68	175791	96144	11	23	4.96	5582	5582	4926	677	63	ST307	-	-	-	-	-	-	KL102	O2v2	aac(3)-IIa.v1^;aac(6')-Ib-cr.v2;strA.v1^;strB.v1	qnrB1.v2^	-	CatB4.v1?	-	sul2	tet(A).v1	-	dfrA14.v2*	OXA-1;TEM-1D.v1^	-	CTX-M-15	OXA-48	SHV-28.v1^	-	-	-	GyrA-83I;ParC-80I	IncFIB(K);IncFIB(Mar);IncFII(K);IncL/M(pOXA-48)
146KP-HG	PRJEB37504	SAMEA8391938	ERR6293447	GROUP1	ST437-NDM	70	711976	5506049	57.3	188734	112931	9	18	7.14	5323	5323	4705	654	50	ST437	ybt 9; ICEKp3	-	-	-	-	-	KL36	O4	aac(3)-IIa.v1^;aac(6')-Ib-cr.v2;aadA*;aadA16*;strA.v1*;strB.v1	qnrB1.v2^	-	CatB4.v1?	arr-3	sul1;sul2	tet(A).v1	-	dfrA27	OXA-1;TEM-1D.v1^	-	CTX-M-15	NDM-23	SHV-11.v1*	35Q	OmpK35-76%	-	GyrA-83Y;GyrA-87G;ParC-80I	IncFIB(pKPHS1)
148KP-HG	PRJEB37504	SAMEA111523693	ERR10440871	CONTROL	ST11-KL13-OXA48	97	410684	5596772	57.22	142380	100646	12	24	6.47	5407	5407	4766	653	48	ST11	ybt 16; ICEKp12	-	-	-	-	-	KL13	O3b	aadA2^;aph(4)-Ia	-	-	catA1^	-	sul1	-	-	dfrA12	-	-	CTX-M-1	-	SHV-11.v1	35Q	-	-	GyrA-83I;ParC-80I	ColRNAI;IncFIB(K);IncFII(K);IncL/M(pOXA-48);IncR
149KP-HG	PRJEB37504	SAMEA111523694	ERR10440872	CONTROL		92	436391	5542739	57.18	158745	90016	11	23	6.91	5259	5259	4642	661	62	ST13	ybt 17; ICEKp10	clb 3	-	-	-	-	KL19	O1v2	-	-	-	-	-	-	tet(D)	-	-	-	-	-	-	SHV-1^	-	OmpK35-76%	-	GyrA-83Y;GyrA-87G;ParC-80I	ColRNAI;IncFIB(K)
151KP-HG	PRJEB37504	SAMEA111523695	ERR10440873	CONTROL		47	748234	5347304	57.33	334072	197564	6	10	5.7	5061	5061	4523	634	50	ST37	ybt 10; ICEKp4	-	-	-	-	-	KL14	O3b	aac(6')-Ib-cr.v2;strA.v1^;strB.v1	qnrB1.v2^	-	CatB4.v1?	-	sul2	tet(A).v1	-	dfrA14.v2*	OXA-1;TEM-1D.v1^	-	CTX-M-15	-	SHV-11.v1^	35Q	-	-	GyrA-83I;ParC-80I	Col440I;IncFIB(K);IncFII(K)
156KP-HG	PRJEB37504	SAMEA14430819	ERR10039991	GROUP3		79	431712	5495311	57.25	192717	100338	10	19	3.22	5321	5321	4671	643	58	ST33	-	-	-	-	-	-	KL13	O3b	aac(6')-Ib-cr.v2	-	-	CatB4.v1?	-	-	-	-	-	OXA-1	-	CTX-M-14	-	SHV-108	35Q	OmpK35-76%	-	GyrA-83Y;GyrA-87G;ParC-80I	Col(IMGS31);Col156;IncFIB(K);IncI1;IncR
159KP-HG	PRJEB37504	SAMEA14430820	ERR10039992	GROUP1	ST101-NLSAR	94	477030	5595619	57.01	217300	134811	10	18	7.31	5371	5371	4717	662	55	ST101	ybt 9; ICEKp3	-	-	-	-	-	KL17	O1v1	aac(3)-IIa.v1^;aac(6')-Ib	-	-	-	arr-2	-	-	-	-	OXA-1	-	CTX-M-15	NDM-1	SHV-1^	-	OmpK35-76%	-	GyrA-83Y;GyrA-87G;ParC-80I	Col440II;IncFIB(K);IncFIB(pQil);IncFII(K)
160KP-HG	PRJEB37504	SAMEA111523696	ERR10440874	CONTROL	ST307-CONTROLS	67	836797	5574358	57.2	262689	114259	7	16	8.57	5344	5344	4739	668	64	ST307	-	-	-	-	-	-	KL102	O2v2	strA.v1^;strB.v1	qnrB1.v2^	-	-	-	sul2	-	-	dfrA14.v2*	TEM-1D.v1^	-	CTX-M-15	-	SHV-28.v1^	-	OmpK35-76%	-	GyrA-83Y;GyrA-87G;ParC-80I	IncFIB(K);IncFII(K)
161KP-HG	PRJEB37504	SAMEA111523697	ERR10440875	CONTROL		49	685573	5524542	57.21	274379	125980	7	14	5.09	5228	5228	4657	662	59	ST449	ybt 10; ICEKp4	-	-	-	-	-	KL22	O1v1	-	qnrS1	-	-	-	sul1^	tet(A).v1	-	dfrA1.v1	LAP-2	-	CTX-M-14	-	SHV-33	-	OmpK35-88%	-	GyrA-83I;ParC-80I	IncFIB(K);IncFII
162KP-HG	PRJEB37504	SAMEA111523698	ERR10440876	GROUP1	ST101-NLSAR	99	350015	5636277	56.96	187927	128181	11	20	2.89	5435	5435	4755	661	55	ST101	ybt 9; ICEKp3	-	-	-	-	-	KL17	O1v1	aac(3)-IIa.v1^;rmtF	-	-	-	arr-2	-	-	-	-	OXA-1	-	CTX-M-15	NDM-1	SHV-1^	-	OmpK35-76%	-	GyrA-83Y;GyrA-87G;ParC-80I	Col440II;IncFIB(K);IncFIB(pQil);IncFII(K)
163KP-HG	PRJEB37504	SAMEA111523699	ERR10440877	CONTROL		63	557296	5641414	57.07	273337	128236	8	16	7.29	5363	5363	4763	685	62	ST405	ybt 27; ICEKp22	-	-	-	-	-	KL151	O4	aac(3)-IIa.v1^;aac(6')-Ib-cr.v2;strA.v1^;strB.v1	-	-	CatB4.v1?	-	sul2	-	-	dfrA14.v2*	OXA-1;TEM-1D.v1^	-	CTX-M-15	-	SHV-76	35Q	-	-	GyrA-83I;ParC-80I	IncFIB(K);IncFII(K)
165KP-HG	PRJEB37504	SAMEA111523701	ERR10440878	CONTROL	ST307-CONTROLS	85	414930	5585048	57.2	197576	108889	10	19	0	4868	4868	4481	710	77	ST307	-	-	-	-	-	-	KL102	O2v2	strA.v1^;strB.v1	qnrB1.v2^	-	-	-	sul2	-	-	dfrA14.v2*	TEM-1D.v1^	-	CTX-M-15	-	SHV-28.v1^	-	OmpK36-32%	-	GyrA-83I;ParC-80I	IncFIB(K);IncFII(K)
166KP-HG	PRJEB37504	SAMEA111523702	ERR10440879	GROUP1		104	382472	5597829	57.02	186457	87201	11	21	6.5	5385	5385	4727	659	55	ST101	ybt 9; ICEKp3	-	-	-	-	-	KL17	O1v1	aac(3)-IIa.v1^;aac(6')-Ib4*;rmtF	-	-	-	arr-2	-	-	-	-	OXA-1	-	CTX-M-15	NDM-1	SHV-1^	-	-	-	GyrA-83I;ParC-80I	Col440II;IncFIB(K);IncFIB(pQil);IncFII(K)
169KP-HG	PRJEB37504	SAMEA111523703	ERR10440880	GROUP1	ST11-KL13-OXA48	136	249555	5644897	57.17	99157	56708	19	37	7.94	5482	5482	4823	657	50	ST11	ybt 16; ICEKp12	-	-	-	-	-	KL13	O3b	aph(4)-Ia	-	-	catA1^	-	-	-	-	-	-	-	CTX-M-1	OXA-48	SHV-11.v1	35Q	-	-	GyrA-83I;ParC-80I	ColRNAI;IncFIB(K);IncFII(K);IncL/M(pOXA-48);IncR
170KP-HG	PRJEB37504	SAMEA111523704	ERR10440881	GROUP1	ST101-NLSAR	100	319584	5599404	57.02	173826	100443	12	23	6.18	5377	5377	4721	664	55	ST101	ybt 9; ICEKp3	-	-	-	-	-	KL17	O1v1	aac(3)-IIa.v1^	-	-	-	arr-2	-	-	-	-	OXA-1	-	CTX-M-15	NDM-1	SHV-1^	-	-	-	GyrA-83I;ParC-80I	Col440II;IncFIB(K);IncFIB(pQil);IncFII(K)
171KP-HG	PRJEB37504	SAMEA111523705	ERR10440882	GROUP1	ST101-NLSAR	107	372655	5631931	57	217300	107026	10	20	2.31	5411	5411	4752	661	55	ST101	ybt 9; ICEKp3	-	-	-	-	-	KL17	O1v1	aac(3)-IIa.v1^;aac(6')-Ib4*;rmtF;strA.v1^	qnrB4	mphA	-	arr-2^	sul1*;sul1*;sul2	-	-	-	DHA-1;OXA-1	-	CTX-M-15	NDM-1	SHV-1^	-	-	-	GyrA-83I;ParC-80I	Col440II;IncFIB(K);IncFIB(pQil);IncFII;IncFII(K)
173KP-HG	PRJEB37504	SAMEA111523706	ERR10440883	GROUP1	ST101-NLSAR	100	322971	5598146	57.03	173615	86428	11	23	5.09	5380	5380	4721	661	55	ST101	ybt 9; ICEKp3	-	-	-	-	-	KL17	O1v1	aac(3)-IIa.v1^;aac(6')-Ib4^;rmtF	-	-	-	arr-2	-	-	-	-	OXA-1	-	CTX-M-15	NDM-1	SHV-1^	-	-	-	GyrA-83I;ParC-80I	Col440II;IncFIB(K);IncFIB(pQil);IncFII(K)
175KP-HG	PRJEB37504	SAMEA111523707	ERR10440884	CONTROL		66	440509	5533253	57.23	343148	128875	8	15	10.64	5246	5246	4674	667	59	ST307	ybt 13; ICEKp2	-	-	-	-	-	KL102	O2v2	aac(3)-IIa.v1^;aac(6')-Ib-cr.v2;strA.v1^;strB.v1	-	-	CatB4.v1?	-	sul2	-	-	dfrA14.v2*	OXA-1;TEM-1D.v1^	-	CTX-M-15	-	SHV-28.v1^	-	OmpK35-76%	-	GyrA-83Y;GyrA-87G;ParC-80I	IncFIB(K);IncFII(K)
176KP-HG	PRJEB37504	SAMEA111523708	ERR10440885	CONTROL		112	341385	5785068	56.49	143240	77053	14	27	3.16	5557	5557	4902	655	64	ST147	-	-	-	-	-	-	KL64	O2v1	aadA2;ant(2'')-Ia	-	-	-	-	sul1	-	-	dfrA16.v2	-	-	CTX-M-9;SHV-12	-	-	238S;240K;35Q	OmpK35-76%	-	GyrA-83Y;GyrA-87G;ParC-80I	Col(MG828);Col440I;IncFIB(Mar);IncHI2;IncHI2A
177KP-HG	PRJEB37504	SAMEA111523709	ERR10440886	GROUP1	ST101-NLSAR	108	322962	5599793	57.02	168044	77206	12	25	6.95	5386	5386	4725	661	55	ST101	ybt 9; ICEKp3	-	-	-	-	-	KL17	O1v1	aac(3)-IIa.v1^;aac(6')-Ib;rmtF	-	-	-	arr-2	-	-	-	-	OXA-1	-	CTX-M-15	NDM-1	SHV-1^	-	-	-	GyrA-83I;ParC-80I	Col440II;IncFIB(K);IncFIB(pQil);IncFII(K)
179KP-HG	PRJEB37504	SAMEA8391939	ERR6293448	GROUP1	ST437-NDM	68	712191	5502190	57.29	197784	118772	8	17	3.87	5321	5321	4704	652	50	ST437	ybt 9; ICEKp3	-	-	-	-	-	KL36	O4	aac(3)-IIa.v1^;aac(6')-Ib-cr.v2;aadA*;aadA16*;strA.v1*;strB.v1	qnrB1.v2^	-	CatB4.v1?	arr-3	sul1;sul2	-	-	dfrA27	OXA-1;TEM-1D.v1^	-	CTX-M-15	NDM-1	SHV-11.v1*	35Q	-	-	GyrA-83I;ParC-80I	IncFIB(pKPHS1)
181KP-HG	PRJEB37504	SAMEA111523710	ERR10440887	CONTROL		69	427543	5455141	57.23	215409	114376	10	18	5.26	5223	5223	4644	634	52	ST17	ybt 15; ICEKp11	-	-	-	-	-	KL25	O5	strA.v1^;strB.v1*	-	-	-	-	-	tet(A).v1	-	dfrA26	TEM-1D.v1^	-	CTX-M-27	-	SHV-11.v1^	35Q	-	-	GyrA-83I;ParC-80I	Col156;IncFIA;IncFIB(AP001918);IncFII(pRSB107);IncR
183KP-HG	PRJEB37504	SAMEA111523712	ERR10440888	GROUP3	ST307-OXA-48	81	365899	5437090	57.24	160554	103697	11	22	6.81	5220	5220	4636	648	58	ST307	-	-	-	-	-	-	KL102	O2v2	strA.v1^;strB.v1	qnrS1	-	-	-	sul2	-	-	-	-	-	CTX-M-15	-	SHV-28.v1^	-	-	-	GyrA-83I;ParC-80I	IncFIB(K);IncFII(K);IncN
184KP-HG	PRJEB37504	SAMEA111523713	ERR10440889	GROUP1	ST307-OXA-48	135	371569	5803163	56.67	194606	86389	11	22	0	5028	5028	4631	729	81	ST307	-	-	-	-	-	-	KL102	O2v2	aac(6')-Ib-cr.v2;strA.v1^;strB.v1	qnrB1.v2^	-	-	-	sul2	tet(A).v1	-	dfrA14.v2*	OXA-1;TEM-1D.v1^	-	CTX-M-15	OXA-48	SHV-28.v1^	-	OmpK35-76%	-	GyrA-83Y;GyrA-87G;ParC-80I	ColRNAI;IncFIB(K);IncFII(K);IncL/M(pOXA-48);IncR
185KP-HG	PRJEB37504	SAMEA111523714	ERR10440890	GROUP1	ST11-KL13-OXA48	118	284543	5648284	57.16	122773	83135	16	30	5.74	5479	5479	4823	658	51	ST11	ybt 16; ICEKp12	-	-	-	-	-	KL13	O3b	aadA2^;aph(4)-Ia	-	-	catA1^	-	sul1	-	-	dfrA12	-	-	CTX-M-1	OXA-48	SHV-11.v1	35Q	-	-	GyrA-83I;ParC-80I	ColRNAI;IncFIB(K);IncL/M(pOXA-48);IncR
186KP-HG	PRJEB37504	SAMEA111523715	ERR10440891	GROUP1	ST11-KL13-OXA48	93	410732	5582059	57.24	135442	95686	12	24	7.99	5405	5405	4772	649	48	ST11	ybt 16; ICEKp12	-	-	-	-	-	KL13	O3b	aadA2^;aph(4)-Ia	-	-	catA1^	-	sul1	-	-	dfrA12	-	-	CTX-M-1	OXA-48	SHV-11.v1	35Q	-	-	GyrA-83I;ParC-80I	IncFIB(K);IncFII(K)
188KP-HG	PRJEB37504	SAMEA111523716	ERR10440892	CONTROL	ST307-CONTROLS	63	470654	5576392	57.21	238463	102571	9	18	6.17	5340	5340	4735	673	63	ST307	-	-	-	-	-	-	KL102	O2v2	strA.v1^;strB.v1	qnrB1.v2^	-	-	-	sul2	-	-	dfrA14.v2*	TEM-1D.v1^	-	CTX-M-15	-	SHV-28.v1^	-	OmpK35-76%	-	GyrA-83Y;GyrA-87G;ParC-80I	IncFIB(K);IncFII(K)
189KP-HG	PRJEB37504	SAMEA111523717	ERR10440893	CONTROL	ST307-OXA-48	65	781155	5473973	57.24	215641	123960	8	17	8.79	5252	5252	4666	656	59	ST307	-	-	-	-	-	-	KL102	O2v2	aac(3)-IIa.v1^;aac(6')-Ib-cr.v2;strA.v1^;strB.v1	-	-	CatB4.v1?	-	sul2	-	-	-	OXA-1;TEM-1D.v1^	-	CTX-M-15	-	SHV-28.v1^	-	-	-	GyrA-83I;ParC-80I	Col440II;IncFIB(K);IncFIB(pQil);IncFII(K);IncL/M(pOXA-48)
190KP-HG	PRJEB37504	SAMEA111523718	ERR10440894	GROUP1	ST101-NLSAR	100	372733	5660454	56.95	224776	134811	10	18	4.75	5448	5448	4782	665	57	ST101	ybt 9; ICEKp3	-	-	-	-	-	KL17	O1v1	aac(3)-IIa.v1^	-	-	-	arr-2	-	-	-	-	OXA-1	-	CTX-M-15	NDM-1;OXA-48	SHV-1^	-	OmpK35-76%	-	GyrA-83Y;GyrA-87G;ParC-80I	Col440II;IncFIB(K);IncFIB(pQil);IncFII(K)
191KP-HG	PRJEB37504	SAMEA14430821	ERR10039993	GROUP1	ST101-NLSAR	113	350091	5651738	56.98	173605	87135	11	23	7.8	5434	5434	4756	667	59	ST101	ybt 9; ICEKp3	-	-	-	-	-	KL17	O1v1	aac(3)-IIa.v1^	-	-	-	arr-2	-	-	-	-	OXA-1	-	CTX-M-15	NDM-1	SHV-1^	-	OmpK35-76%	-	GyrA-83Y;GyrA-87G;ParC-80I	IncFIB(K);IncFIB(Mar);IncFII(K);IncL/M(pOXA-48)
193KP-HG	PRJEB37504	SAMEA111523719	ERR10440895	GROUP1	ST307-OXA-48	111	470534	5849422	56.66	216907	99330	10	20	6.03	5664	5664	4990	681	64	ST307	-	-	-	-	-	-	KL102	O2v2	aac(3)-IIa.v1^;aac(6')-Ib-cr.v2;strA.v1^;strB.v1	qnrB1.v2^	-	CatB4.v1?	-	sul2	tet(A).v1	-	dfrA14.v2*	OXA-1;TEM-1D.v1^	-	CTX-M-15	OXA-48	SHV-28.v1^	-	-	-	GyrA-83I;ParC-80I	Col440I;IncFIB(K);IncFII(K);IncX4
195KP-HG	PRJEB37504	SAMEA111523720	ERR10440896	CONTROL		105	345247	5667738	56.99	127558	71914	15	29	1.34	5431	5431	4776	675	62	ST15	ybt 10; ICEKp4	-	-	-	-	-	KL24	O1v1	aac(6')-Ib-cr.v2;aph3-Ia.v1^	-	-	CatB4.v1?	-	-	tet(A).v1	-	-	OXA-1;TEM-1D.v1^	-	CTX-M-15	-	SHV-28.v1^	-	-	-	GyrA-83I;ParC-80I	IncFIB(K);IncFII(K);IncL/M(pMU407);p0111
196KP-HG	PRJEB37504	SAMEA111523721	ERR10440897	CONTROL	ST307-OXA-48	64	838970	5578769	57.09	231299	105938	8	18	8.42	5356	5356	4749	668	62	ST307	-	-	-	-	-	-	KL102	O2v2	strA.v1^;strB.v1	qnrB1.v2^	-	CatB4.v1?	-	sul2	tet(A).v1	-	dfrA14.v2*	OXA-1;TEM-1D.v1^	-	CTX-M-15	-	SHV-28.v1^	-	OmpK35-76%	-	GyrA-83Y;GyrA-87G;ParC-80I	IncFIB(K);IncFIB(Mar);IncFII(K);IncL/M(pOXA-48)
197KP-HG	PRJEB37504	SAMEA111523722	ERR10440898	GROUP1	ST307-OXA-48	105	521120	5849513	56.66	214601	96133	9	20	9.73	5660	5660	5000	682	63	ST307	-	-	-	-	-	-	KL102	O2v2	aac(3)-IIa.v1^;aac(6')-Ib-cr.v2;strA.v1^;strB.v1	qnrB1.v2^	-	CatB4.v1?	-	sul2	tet(A).v1	-	dfrA14.v2*	OXA-1;TEM-1D.v1^	-	CTX-M-15	OXA-48	SHV-28.v1^	-	-	-	GyrA-83I;ParC-80I	IncFIB(K);IncFII(K);IncL/M(pOXA-48)
198KP-HG	PRJEB37504	SAMEA111523723	ERR10440899	GROUP1	ST307-OXA-48	81	441464	5617916	57.14	214757	108998	9	18	10.06	5439	5439	4796	667	62	ST307	-	-	-	-	-	-	KL102	O2v2	aac(3)-IIa.v1^;aac(6')-Ib-cr.v2;strA.v1^;strB.v1	qnrB1.v2^	-	CatB4.v1?	-	sul2	tet(A).v1	-	dfrA14.v2*	OXA-1;TEM-1D.v1^	-	CTX-M-15	OXA-48	SHV-28.v1^	-	-	-	GyrA-83I;ParC-80I	Col440II;IncFIB(K);IncFIB(pQil);IncFII(K)
199KP-HG	PRJEB37504	SAMEA111523724	ERR10440900	GROUP1	ST101-NLSAR	116	322798	5595219	57.01	139461	86625	14	26	3.61	5394	5394	4727	657	55	ST101	ybt 9; ICEKp3	-	-	-	-	-	KL17	O1v1	aac(3)-IIa.v1^;aac(6')-Ib-cr.v2*	-	-	-	arr-2	-	-	-	-	OXA-1	-	CTX-M-15	NDM-1	SHV-1^	-	-	-	GyrA-83I;ParC-80I	Col(MG828);IncFIB(K);IncFII(pKPX1);IncX3
203KP-HG	PRJEB37504	SAMEA111523725	ERR10440901	GROUP1	ST307-OXA-48	112	470650	5839362	56.65	175785	95799	11	22	8.36	5656	5656	4984	680	63	ST307	-	-	-	-	-	-	KL102	O2v2	aac(3)-IIa.v1^;aac(6')-Ib-cr.v2;strA.v1^;strB.v1	qnrB1.v2^	-	CatB4.v1?	-	sul2	tet(A).v1	-	dfrA14.v2*	OXA-1;TEM-1D.v1^	-	CTX-M-15	OXA-48	SHV-28.v1^	-	-	-	GyrA-83I;ParC-80I	IncFIB(K);IncFIB(Mar);IncFII(K);IncL/M(pOXA-48)
204KP-HG	PRJEB37504	SAMEA111523726	ERR10440902	GROUP1	ST307-OXA-48	110	473055	5790472	56.68	249838	95808	9	20	5.16	5586	5586	4930	676	61	ST307	-	-	-	-	-	-	KL102	O2v2	aac(3)-IIa.v1^;aac(6')-Ib-cr.v2;strA.v1^;strB.v1	qnrB1.v2^	-	CatB4.v1?	-	sul2	tet(A).v1	-	dfrA14.v2*	OXA-1;TEM-1D.v1^	-	CTX-M-15	OXA-48	SHV-28.v1^	-	-	-	GyrA-83I;ParC-80I	IncFIB(K);IncFIB(Mar);IncFII(K);IncL/M(pOXA-48)
207KP-HG	PRJEB37504	SAMEA111523727	ERR10440903	GROUP1	ST101-NLSAR	103	350454	5599777	57.02	191809	100445	11	21	9.7	5386	5386	4727	657	54	ST101	ybt 9; ICEKp3	-	-	-	-	-	KL17	O1v1	aac(3)-IIa.v1^;aac(6')-Ib4^;rmtF	-	-	-	arr-2	-	-	-	-	OXA-1	-	CTX-M-15	NDM-1	SHV-1^	-	-	-	GyrA-83I;ParC-80I	Col440I;Col440II;IncFIB(K);IncFIB(pQil);IncFII(K)
208KP-HG	PRJEB37504	SAMEA8391940	ERR6293449	GROUP1	ST437-OXA48	101	451143	5671266	56.82	133988	86421	13	26	9.49	5501	5501	4852	651	53	ST437	-	-	-	-	-	-	KL36	O4	aac(3)-IId^;aac(6')-Ib-cr.v2;aph3-Ia.v1^	qnrS1	mphA	catB3.v2	arr-3	sul1	-	-	-	OXA-1	-	SHV-12	OXA-48	-	238S;240K;35Q	OmpK36-0%	-	GyrA-83I;ParC-80I	IncFIB(K);IncFIB(Mar);IncFII(K);IncHI1B;IncI1;IncL/M(pOXA-48);IncR
209KP-HG	PRJEB37504	SAMEA111523728	ERR10440904	GROUP1	ST101-NLSAR	100	372657	5645412	56.95	217455	100445	10	19	3.95	5439	5439	4765	664	56	ST101	ybt 9; ICEKp3	-	-	-	-	-	KL17	O1v1	aac(3)-IIa.v1^	-	-	-	arr-2	-	-	-	-	OXA-1	-	CTX-M-15	OXA-48	SHV-1^	-	-	-	GyrA-83I;ParC-80I	Col440II;IncFIB(K);IncFIB(pQil);IncFII(K);IncL/M(pOXA-48)
210KP-HG	PRJEB37504	SAMEA111523729	ERR10440905	GROUP1	ST101-NLSAR	100	324305	5662670	56.95	215181	110869	11	20	8.55	5462	5462	4781	662	58	ST101	ybt 9; ICEKp3	-	-	-	-	-	KL17	O1v1	aac(3)-IIa.v1^	-	-	-	arr-2	-	-	-	-	OXA-1	-	CTX-M-15	NDM-1;OXA-48	SHV-1^	-	-	-	GyrA-83I;ParC-80I	Col440II;IncFIB(K);IncFIB(pQil);IncFII(K);IncL/M(pOXA-48)
211KP-HG	PRJEB37504	SAMEA111523730	ERR10440906	GROUP1	ST307-OXA-48	110	470625	5857178	56.65	179030	104314	10	21	7.87	5679	5679	5005	682	63	ST307	-	-	-	-	-	-	KL102	O2v2	aac(3)-IIa.v1^;aac(6')-Ib-cr.v2;strA.v1^;strB.v1	qnrB1.v2^	-	CatB4.v1?	-	sul2	tet(A).v1	-	dfrA14.v2*	OXA-1;TEM-1D.v1^	-	CTX-M-15	OXA-48	SHV-28.v1^	-	OmpK35-76%	-	GyrA-83Y;GyrA-87G;ParC-80I	Col440I;IncFIB(K);IncFIB(Mar);IncFII(K);IncL/M(pOXA-48)
212KP-HG	PRJEB37504	SAMEA111523731	ERR10440907	CONTROL	ST11-KL13-OXA48	143	344829	5506837	57.32	104617	48307	17	36	7.74	5319	5319	4689	646	47	ST11	ybt 16; ICEKp12	-	-	-	-	-	unknown (best match = KL13)	O3b	aph(4)-Ia	-	-	-	-	-	-	-	-	-	-	CTX-M-1	-	SHV-11.v1	35Q	-	-	GyrA-83I;ParC-80I	ColRNAI;IncFIB(K);IncFII(K);IncR
213KP-HG	PRJEB37504	SAMEA111523732	ERR10440908	GROUP1	ST101-NLSAR	113	436609	5664880	56.94	168122	100445	11	22	7.36	5464	5464	4783	666	57	ST101	ybt 9; ICEKp3	-	-	-	-	-	KL17	O1v1	aac(3)-IIa.v1^;aac(6')-Ib4*;rmtF	-	-	-	arr-2	-	-	-	-	OXA-1	-	CTX-M-15	NDM-1;OXA-48	SHV-1^	-	OmpK35-76%	-	GyrA-83Y;GyrA-87G;ParC-80I	Col440II;IncFIB(K);IncFIB(pQil);IncFII(K);IncL/M(pOXA-48)
214KP-HG	PRJEB37504	SAMEA111523733	ERR10440909	GROUP1	ST307-OXA-48	115	470495	5833954	56.65	215641	99866	10	20	7.92	5653	5653	4985	680	61	ST307	-	-	-	-	-	-	KL102	O2v2	aac(3)-IIa.v1^;aac(6')-Ib-cr.v2;strA.v1^;strB.v1	qnrB1.v2^	-	CatB4.v1?	-	sul2	tet(A).v1	-	dfrA14.v2*	OXA-1;TEM-1D.v1^	-	CTX-M-15	OXA-48	SHV-28.v1^	-	-	-	GyrA-83I;ParC-80I	IncFIB(K);IncFIB(Mar);IncFII(K);IncL/M(pOXA-48)
215KP-HG	PRJEB37504	SAMEA111523734	ERR10440910	GROUP1	ST307-OXA-48	119	425180	5836607	56.66	238192	96144	10	22	6.51	5658	5658	4986	680	61	ST307	-	-	-	-	-	-	KL102	O2v2	aac(3)-IIa.v1^;aac(6')-Ib-cr.v2;strA.v1^;strB.v1	qnrB1.v2^	-	CatB4.v1?	-	sul2	tet(A).v1	-	dfrA14.v2*	OXA-1;TEM-1D.v1^	-	CTX-M-15	OXA-48	SHV-28.v1^	-	-	-	GyrA-83I;ParC-80I	IncFIB(K);IncFIB(Mar);IncFII(K);IncL/M(pOXA-48)
216KP-HG	PRJEB37504	SAMEA111523735	ERR10440911	GROUP1	ST307-OXA-48	108	365885	5837232	56.65	249756	99330	10	20	5.98	5651	5651	4980	682	62	ST307	-	-	-	-	-	-	KL102	O2v2	aac(3)-IIa.v1^;aac(6')-Ib-cr.v2;strA.v1^;strB.v1	qnrB1.v2^	-	CatB4.v1?	-	sul2	tet(A).v1	-	dfrA14.v2*	OXA-1;TEM-1D.v1^	-	CTX-M-15	OXA-48	SHV-28.v1^	-	-	-	GyrA-83I;ParC-80I	IncFIB(K);IncFIB(Mar);IncFII(K);IncL/M(pOXA-48)
218KP-HG	PRJEB37504	SAMEA14430824	ERR10039996	CONTROL		81	464407	5652835	57.07	175297	96704	11	22	3.89	5373	5373	4777	687	61	ST405	ybt 27; ICEKp22	-	-	-	-	-	KL151	O4	aac(3)-IIa.v1^;aac(6')-Ib-cr.v2;strA.v1^;strB.v1	qnrB1.v2^	-	CatB4.v1?	-	sul2	tet(A).v1	-	dfrA14.v2*	OXA-1;TEM-1D.v1^	-	CTX-M-15	-	SHV-76	35Q	-	-	GyrA-83I;ParC-80I	IncFIB(K);IncFII(K)
219KP-HG	PRJEB37504	SAMEA111523736	ERR10440912	GROUP1	ST307-OXA-48	118	365885	5839257	56.65	249968	99330	10	20	11.73	5648	5648	4987	681	62	ST307	-	-	-	-	-	-	KL102	O2v2	aac(3)-IIa.v1^;aac(6')-Ib-cr.v2;strA.v1^;strB.v1	qnrB1.v2^	-	CatB4.v1?	-	sul2	tet(A).v1	-	dfrA14.v2*	OXA-1;TEM-1D.v1^	-	CTX-M-15	OXA-48	SHV-28.v1^	-	-	-	GyrA-83I;ParC-80I	IncFIB(K);IncFIB(Mar);IncFII(K);IncL/M(pOXA-48)
220KP-HG	PRJEB37504	SAMEA111523737	ERR10440913	GROUP4	ST11-KL13-OXA48	117	688330	5569259	57.26	112387	58899	13	30	3.3	5418	5418	4768	649	49	ST11	-	-	-	-	-	-	KL13	O3b	aadA^	-	mphA	catA1^;cmlA1*	-	sul1;sul3	-	-	dfrA12	TEM-1D.v1^	-	CTX-M-1;SHV-12	-	-	238S;240K;35Q	-	-	GyrA-83I;ParC-80I	IncFIB(K);IncFII;IncFII(K);IncX1
221KP-HG	PRJEB37504	SAMEA111523738	ERR10440914	GROUP1	ST307-OXA-48	133	413612	5832308	56.65	160353	86345	12	25	11.9	5658	5658	4981	677	62	ST307	-	-	-	-	-	-	KL102	O2v2	aac(3)-IIa.v1^;aac(6')-Ib-cr.v2;strA.v1^;strB.v1	qnrB1.v2^	-	CatB4.v1?	-	sul2	tet(A).v1*	-	dfrA14.v2*	OXA-1;TEM-1D.v1^	-	CTX-M-15	OXA-48	SHV-28.v1^	-	OmpK36-32%	-	GyrA-83I;ParC-80I	Col440I;IncFIB(K);IncFIB(Mar);IncFII(K);IncL/M(pOXA-48)
224KP-HG	PRJEB37504	SAMEA111523740	ERR10440915	CONTROL	ST307-CONTROLS	79	757195	5576112	57.2	179477	99330	9	20	5.24	5349	5349	4741	671	61	ST307	-	-	-	-	-	-	KL102	O2v2	strA.v1^;strB.v1	qnrB1.v2^	-	-	-	sul2	-	-	dfrA14.v2*	TEM-1D.v1^	-	CTX-M-15	-	SHV-28.v1^	-	OmpK36-54%	-	GyrA-83I;ParC-80I	Col440I;IncFIB(K);IncFII(K)
225KP-HG	PRJEB37504	SAMEA7701922	ERR4981902	GROUP2		141	325469	5615367	57.2	80315	52407	20	42	4.58	5345	5345	4733	658	64	ST23	ybt 1; ICEKp10	clb 2 (truncated)	iuc 1	iro 1	rmp 1; KpVP-1 (incomplete)	rmpA2_5*-0%	KL1	O1/O2v2	-	qnrB4	-	-	-	sul1	-	-	-	DHA-1	-	-	-	SHV-11.v1^	35Q	-	-	GyrA-83I;ParC-80I	IncFIB(K);IncHI1B;IncL/M
226KP-HG	PRJEB37504	SAMEA111523741	ERR10440916	GROUP1	ST307-OXA-48	127	424986	5812611	56.65	176261	96144	12	24	5.18	5637	5637	4966	675	60	ST307	-	-	-	-	-	-	KL102	O2v2	aac(3)-IIa.v1^;aac(6')-Ib-cr.v2;strA.v1^;strB.v1	qnrB1.v2^	-	CatB4.v1?	-	sul2	tet(A).v1	-	dfrA14.v2*	OXA-1;TEM-1D.v1^	-	CTX-M-15	OXA-48	SHV-28.v1^	-	-	-	GyrA-83I;ParC-80I	IncFIB(K);IncFIB(Mar);IncFII(K);IncL/M(pOXA-48)
232KP-HG	PRJEB37504	SAMEA111523742	ERR10440917	CONTROL	ST11-KL13-OXA48	133	376047	5516344	57.3	95581	58583	18	37	8.77	5326	5328	4693	647	47	ST11	ybt 16; ICEKp12	-	iuc 5	-	-	-	KL13	O3b	aadA5;aph3-Ia.v1^;strA.v1^;strB.v1	-	-	-	-	sul2*	-	-	dfrA17	-	-	CTX-M-1	-	SHV-11.v1	35Q	OmpK35-76%	-	GyrA-83Y;GyrA-87G;ParC-80I	ColRNAI;IncFIB(AP001918);IncFIC(FII);IncQ1;IncR
233KP-HG	PRJEB37504	SAMEA111523743	ERR10440918	GROUP1	ST101-NLSAR	133	263938	5655333	56.97	162741	61821	14	29	3.98	5467	5467	4784	662	55	ST101	ybt 9; ICEKp3	-	-	-	-	-	KL17	O1v1	aac(3)-IIa.v1^;aac(6')-Ib4^;rmtF*?	-	-	-	arr-2	-	-	-	-	OXA-1	-	CTX-M-15	NDM-1;OXA-48	SHV-1^	-	OmpK35-76%	-	GyrA-83Y;GyrA-87G;ParC-80I	Col440II;IncFIB(K);IncFIB(pQil);IncFII(K);IncL/M(pOXA-48)
234KP-HG	PRJEB37504	SAMEA14430825	ERR10039997	GROUP2		88	353324	5529445	57.11	162507	94171	12	22	3.89	5254	5254	4662	658	58	ST15	-	-	-	-	-	-	KL112	O1v1	-	qnrB4	mphE.v2;msrE	-	-	-	-	-	-	DHA-1	-	CTX-M-15	-	SHV-28.v1^	-	-	-	GyrA-83I;ParC-80I	ColpVC;IncFIB(K);IncFII(K);IncR
235KP-HG	PRJEB37504	SAMEA111523744	ERR10440919	GROUP4		152	277928	5571147	57.25	106996	53703	17	36	2.89	5378	5378	4742	644	59	ST147	-	-	-	-	-	-	KL64	O2v1	aac(3)-IIa.v1^;aac(6')-Ib-cr.v2;strA.v1^;strB.v1	qnrB1.v2^	-	CatB4.v1?	-	sul2	tet(A).v1	-	dfrA14.v2*	OXA-1;TEM-1D.v1^	-	CTX-M-15	-	SHV-11.v1^	35Q	OmpK36-57%	-	GyrA-83I;ParC-80I	Col440I;IncFIB(pQil);IncR
236KP-HG	PRJEB37504	SAMEA111523745	ERR10440920	GROUP2	ST11-KL105-AMPC	84	429549	5561672	57.31	188748	99158	10	21	3.13	5331	5399	4777	645	52	ST11	ybt 10; ICEKp4	-	-	-	-	-	KL105	O2v2	aac(3)-IId^;aac(6')-Ib-cr.v2^;aadA2^;aph3-Ia.v1^;armA	qnrB4	mphA;mphE.v2;msrE	catB3.v2	arr-3	sul1	tet(A).v1	-	dfrA12	DHA-1;OXA-1;TEM-1D.v1^	-	CTX-M-3	-	SHV-11.v1	35Q	-	-	GyrA-83I;ParC-80I	FII(pBK30683);FII(pBK30683);IncL/M;IncR
237KP-HG	PRJEB37504	SAMEA111523746	ERR10440921	GROUP1	ST101-NLSAR	172	312705	5588483	57.04	77658	42000	21	45	9.7	5392	5392	4724	658	54	ST101	ybt 9; ICEKp3	-	-	-	-	-	KL17	O1v1	aac(3)-IIa.v1^;rmtF	-	-	-	arr-2	-	-	-	-	OXA-1	-	CTX-M-15	NDM-1	SHV-1^	-	-	-	GyrA-83I;ParC-80I	Col440II;IncFIB(K);IncFIB(pQil);IncFII(K)
238KP-HG	PRJEB37504	SAMEA111523747	ERR10440922	CONTROL	ST307-OXA-48	143	313934	5844785	56.67	105479	54974	17	34	6.79	5660	5660	4987	679	65	ST307	-	-	-	-	-	-	KL102	O2v2	aac(3)-IIa.v1^;aac(6')-Ib-cr.v2;strA.v1^;strB.v1	qnrB1.v2^	-	CatB4.v1?	-	sul2	tet(A).v1	-	dfrA14.v2*	OXA-1;TEM-1D.v1^	-	CTX-M-15	-	SHV-28.v1^	-	-	-	GyrA-83I;ParC-80I	IncFIB(K);IncFIB(Mar);IncFII(K);IncL/M(pOXA-48)
239KP-HG	PRJEB37504	SAMEA111523748	ERR10440923	CONTROL	ST11-KL105-AMPC	128	429549	5486923	57.37	96123	60790	16	34	4.37	5322	5322	4715	635	51	ST11	ybt 10; ICEKp4 (incomplete) (truncated)	-	-	-	-	-	KL105	O2v2	aac(3)-IId^;aac(6')-Ib-cr.v2^;aadA2^;aph3-Ia.v1^	qnrB4	mphA;mphE.v2;msrE	catB3.v2	arr-3	sul1	tet(A).v1	-	dfrA12	DHA-1;OXA-1;TEM-1D.v1^	-	CTX-M-3	-	SHV-11.v1	35Q	OmpK35-76%	-	GyrA-83Y;GyrA-87G;ParC-80I	FII(pBK30683);IncL/M;IncR
240KP-HG	PRJEB37504	SAMEA111523749	ERR10440924	GROUP1	ST307-OXA-48	167	266838	5819048	56.68	86349	46970	22	43	10.96	5664	5664	4981	679	60	ST307	-	-	-	-	-	-	KL102	O2v2	aac(3)-IIa.v1^;aac(6')-Ib-cr.v2;strA.v1^;strB.v1	qnrB1.v2^	-	CatB4.v1?	-	sul2	tet(A).v1	-	dfrA14.v2*	OXA-1;TEM-1D.v1^	-	CTX-M-15	OXA-48	SHV-28.v1^	-	-	-	GyrA-83I;ParC-80I	IncFIB(K);IncFIB(Mar);IncFII(K);IncL/M(pOXA-48)
241KP-HG	PRJEB37504	SAMEA111523750	ERR10440925	CONTROL	ST307-CONTROLS	72	836596	5578741	57.2	238630	123960	8	16	8.41	5343	5343	4734	669	63	ST307	-	-	-	-	-	-	KL102	O2v2	strA.v1^;strB.v1	qnrB1.v2^	-	-	-	sul2	-	-	dfrA14.v2*	TEM-1D.v1^	-	-	-	SHV-28.v1^	-	-	-	GyrA-83I;ParC-80I	IncFIB(K);IncFII(K)
242KP-HG	PRJEB37504	SAMEA14430826	ERR10039998	GROUP4		104	431518	5589479	57.16	119015	68297	13	27	9.57	5305	5305	4677	666	62	ST13	ybt 17; ICEKp10	clb 3	-	-	-	-	KL19	O1v2	strA.v1^;strB.v1	-	-	-	-	sul2*	tet(A).v1;tet(D)	-	-	TEM-1D.v1^	-	SHV-2	-	-	238S	-	-	GyrA-83I;ParC-80I	ColRNAI;IncFIB(K);IncQ1
243KP-HG	PRJEB37504	SAMEA111523751	ERR10440926	GROUP4	ST307-CONTROLS	90	365888	5622208	57.14	153413	96113	12	24	6.71	5414	5414	4786	671	61	ST307	-	-	-	-	-	-	KL102	O2v2	strA.v1^;strB.v1	qnrB1.v2^	-	-	-	sul2	-	-	dfrA14.v2*	TEM-1D.v1^	-	CTX-M-15	-	SHV-28.v1^	-	-	-	GyrA-83I;ParC-80I	IncFIB(K);IncFII(K)
244KP-HG	PRJEB37504	SAMEA111523752	ERR10440927	CONTROL	ST11-KL13-OXA48	114	271248	5583056	57.25	116366	67055	15	30	6.88	5399	5399	4761	649	48	ST11	ybt 16; ICEKp12	-	-	-	-	-	KL13	O3b	aph(4)-Ia	-	-	catA1^	-	-	-	-	-	-	-	CTX-M-1	-	SHV-11.v1	35Q	OmpK35-0%	-	GyrA-83I;ParC-80I	ColRNAI;IncFIB(K);IncFII(K);IncR
246KP-HG	PRJEB37504	SAMEA111523753	ERR10440928	GROUP1	ST307-OXA-48	116	396873	5820120	56.66	179094	99330	11	21	4.54	5635	5635	4966	680	61	ST307	-	-	-	-	-	-	KL102	O2v2	aac(6')-Ib-cr.v2	qnrB1.v2^	-	CatB4.v1?	-	-	tet(A).v1	-	dfrA14.v2*	OXA-1	-	-	OXA-48	SHV-28.v1^	-	OmpK35-76%	-	GyrA-83Y;GyrA-87G;ParC-80I	IncFIB(K);IncFIB(Mar);IncFII(K);IncL/M(pOXA-48)
247KP-HG	PRJEB37504	SAMEA111523754	ERR10440929	GROUP1	ST11-KL13-OXA48	142	274426	5640046	57.17	99201	54664	19	38	6.7	5477	5477	4820	656	51	ST11	ybt 16; ICEKp12	-	-	-	-	-	KL13	O3b	aadA2^;aph(4)-Ia	-	-	catA1^	-	sul1	-	-	dfrA12	-	-	CTX-M-1	OXA-48	SHV-11.v1	35Q	-	-	GyrA-83I;ParC-80I	IncFIB(K);IncFII(K);IncL/M(pOXA-48);IncR
248KP-HG	PRJEB37504	SAMEA111523755	ERR10440930	GROUP1		297	173552	5798713	56.7	46982	22952	39	85	13.5	5715	5715	4987	666	57	ST307	-	-	-	-	-	-	KL102	O2v2	aac(3)-IIa.v1^;aac(6')-Ib-cr.v2*;strA.v1^;strB.v1	qnrB1.v2^	-	CatB4.v1?	-	sul2	tet(A).v1	-	dfrA14.v2*	OXA-1?;TEM-1D.v1^	-	CTX-M-15	OXA-48	SHV-28.v1^	-	OmpK35-76%	-	GyrA-83Y;GyrA-87G;ParC-80I	IncFIB(K);IncFIB(Mar);IncFII(K);IncL/M(pOXA-48)
249KP-HG	PRJEB37504	SAMEA111523756	ERR10440931	GROUP1	ST11-KL13-OXA48	140	429563	5692201	57.15	101430	57954	16	35	9.12	5567	5567	4881	658	50	ST11	-	-	-	-	-	-	KL13	O3b	aadA2*;aadA^	-	mphA	catA1^;cmlA1*	-	sul1;sul3	-	-	dfrA12	TEM-1D.v1^	-	CTX-M-1	OXA-48	SHV-11.v1	35Q	OmpK36-78%	MgrB-62%	GyrA-83I;ParC-80I	IncFIB(K);IncFII;IncFII(K);IncL/M(pOXA-48);IncX1
250KP-HG	PRJEB37504	SAMEA111523757	ERR10440932	GROUP1	ST11-KL13-OXA48	114	709334	5744879	57.09	134945	72987	11	25	6.28	5618	5618	4929	660	52	ST11	-	-	-	-	-	-	KL13	O3b	aadA^	qnrS1	mphA	catA1^;cmlA1*	-	sul1;sul3	-	-	dfrA12;dfrA14.v2*	TEM-1D.v1^	TEM-30	CTX-M-1	OXA-48	SHV-11.v1	35Q	-	-	GyrA-83F;GyrA-87A;ParC-80I	IncFIB(K);IncFII;IncFII(K);IncL/M(pOXA-48);IncN;IncX1
252KP-HG	PRJEB37504	SAMEA111523759	ERR10440933	GROUP1	ST101-NLSAR	106	435687	5665399	56.95	217300	107026	10	19	1.69	5459	5459	4785	667	57	ST101	ybt 9; ICEKp3	-	-	-	-	-	KL17	O1v1	aac(3)-IIa.v1^;aac(6')-Ib4^;rmtF	-	-	catB3.v2	arr-2	-	-	-	-	OXA-1	-	CTX-M-15	NDM-1;OXA-48	SHV-1^	-	-	-	GyrA-83I;ParC-80I	Col440II;IncFIB(K);IncFIB(pQil);IncFII(K);IncL/M(pOXA-48)
254KP-HG	PRJEB37504	SAMEA111523760	ERR10440934	GROUP1	ST101-NLSAR	141	319730	5554392	57.06	87914	59136	19	38	5.67	5359	5359	4689	646	55	ST101	ybt 9; ICEKp3	-	-	-	-	-	KL17	O1v1	aac(3)-IIa.v1^;aac(6')-Ib-cr.v2*	-	-	CatB4.v1*?	arr-2	-	-	-	-	OXA-1	-	CTX-M-15	NDM-1	SHV-1^	-	-	-	GyrA-83I;ParC-80I	Col440II;IncFIB(K);IncFIB(pQil);IncFII(K)
255KP-HG	PRJEB37504	SAMEA14430827	ERR10039999	GROUP2		82	408083	5403015	57.35	169100	118667	12	21	3.09	5195	5195	4598	640	54	ST1081	-	-	-	-	-	-	KL37	O1v1	-	qnrB4	mphA	-	-	sul1	-	-	-	DHA-1	-	-	-	SHV-187	-	OmpK36-32%	-	GyrA-83I;ParC-80I	ColRNAI;IncFIB(K);IncL/M
256KP-HG	PRJEB37504	SAMEA111523761	ERR10440935	CONTROL	ST11-KL13-OXA48	125	332604	5518474	57.29	112932	56250	17	34	4.29	5319	5319	4692	646	47	ST11	ybt 16; ICEKp12	-	iuc 5	-	-	-	KL13	O3b	aadA5;aph3-Ia.v1^;strA.v1^;strB.v1	-	-	-	-	sul2*	-	-	dfrA17	-	-	CTX-M-1	-	SHV-11.v1	35Q	-	-	GyrA-83I;ParC-80I	ColRNAI;IncFIB(AP001918);IncFIC(FII);IncQ1;IncR
259KP-HG	PRJEB37504	SAMEA111523762	ERR10440936	GROUP1	ST307-OXA-48	205	243789	5769818	56.76	72812	33581	28	57	5.67	5614	5614	4926	672	64	ST307	-	-	-	-	-	-	KL102	O2v2	aac(3)-IIa.v1^;aac(6')-Ib-cr.v2;strA.v1^;strB.v1	qnrB1.v2^	-	CatB4.v1?	-	sul2	tet(A).v1	-	dfrA14.v2*	OXA-1;TEM-1D.v1^	SHV-106* +235P	CTX-M-15	OXA-48	-	235P	-	-	GyrA-83I;ParC-80I	IncFIB(K);IncFIB(Mar);IncFII(K);IncL/M(pOXA-48)
260KP-HG	PRJEB37504	SAMEA111523763	ERR10440937	GROUP1	ST307-OXA-48	123	433283	5849476	56.66	141189	71806	12	25	6.55	5673	5673	4992	680	65	ST307	-	-	-	-	-	-	KL102	O2v2	aac(3)-IIa.v1^;aac(6')-Ib-cr.v2;strA.v1^;strB.v1	qnrB1.v2^	-	CatB4.v1?	-	sul2	tet(A).v1	-	dfrA14.v2*	OXA-1;TEM-1D.v1^	-	CTX-M-15	OXA-48	SHV-28.v1^	-	-	-	GyrA-83I;ParC-80I	IncFIB(K);IncFIB(Mar);IncFII(K);IncL/M(pOXA-48)
262KP-HG	PRJEB37504	SAMEA8391941	ERR6293450	GROUP1	ST437-NDM	100	393500	5603654	57.19	137070	86421	13	26	5.44	5462	5462	4802	659	51	ST437	ybt 9; ICEKp3	-	-	-	-	-	KL36	O4	aac(3)-IIa.v1^;aac(6')-Ib-cr.v2;aadA*;aadA16*;strA.v1*;strB.v1	qnrB1.v2^	-	CatB4.v1?	arr-3	sul1;sul2	tet(A).v1	-	dfrA27	OXA-1;TEM-1D.v1^	-	CTX-M-15	NDM-23;OXA-48	SHV-11.v1*	35Q	-	-	GyrA-83I;ParC-80I	IncFIB(pKPHS1);IncL/M(pOXA-48);IncN
267KP-HG	PRJEB37504	SAMEA111523767	ERR10440938	GROUP1	ST307-OXA-48	122	468366	5788659	56.68	214757	91286	9	21	6.44	5580	5580	4930	676	61	ST307	-	-	-	-	-	-	KL102	O2v2	aac(3)-IIa.v1^;aac(6')-Ib-cr.v2;strA.v1^;strB.v1	qnrB1.v2^	-	CatB4.v1?	-	sul2	tet(A).v1	-	dfrA14.v2*	OXA-1;TEM-1D.v1^	-	CTX-M-15	OXA-48	SHV-28.v1^	-	-	-	GyrA-83I;ParC-80I	IncFIB(K);IncFIB(Mar);IncFII(K);IncL/M(pOXA-48)
268KP-HG	PRJEB37504	SAMEA14430828	ERR10040000	GROUP1	ST101-NLSAR	124	312532	5596311	57.02	106824	65574	17	33	7.61	5383	5383	4721	656	56	ST101	ybt 9; ICEKp3	-	-	-	-	-	KL17	O1v1	aac(3)-IIa.v1^	-	-	-	arr-2	-	-	-	-	OXA-1	-	CTX-M-15	NDM-1	SHV-1^	-	OmpK36-25%	-	GyrA-83I;ParC-80I	Col440II;IncFIB(K);IncFIB(pQil);IncFII(K)
269KP-HG	PRJEB37504	SAMEA111523768	ERR10440939	CONTROL	ST307-CONTROLS	114	261610	5569820	57.2	99068	56989	18	37	8.13	5363	5363	4737	670	63	ST307	-	-	-	-	-	-	KL102	O2v2	strA.v1^;strB.v1	qnrB1.v2^	-	-	-	sul2	-	-	dfrA14.v2*	TEM-1D.v1^	-	CTX-M-15	-	SHV-28.v1^	-	-	-	GyrA-83I;ParC-80I	IncFIB(K);IncFII(K)
270KP-HG	PRJEB37504	SAMEA111523769	ERR10440940	GROUP2	ST11-KL105-AMPC	151	250321	5416758	57.33	89098	49339	20	41	6.06	5243	5243	4631	631	50	ST11	ybt 10; ICEKp4	-	-	-	-	-	KL105	O2v2	aac(6')-Ib-cr.v2^;aadA2;aph3-Ia.v1^	qnrB4	mphA	catA1^;catB3.v2	arr-3	sul1	tet(A).v1	-	-	DHA-1;OXA-1	-	-	-	SHV-11.v1	35Q	-	-	GyrA-83I;ParC-80I	IncFIB(K);IncFII(K);IncR
271KP-HG	PRJEB37504	SAMEA111523770	ERR10440941	GROUP2	ST11-KL105-AMPC	216	162788	5564383	57.3	51404	29988	35	69	4.46	5412	5412	4770	644	51	ST11	ybt 10; ICEKp4	-	-	-	-	-	KL105	O2v2	aac(6')-Ib-cr.v2^;aph3-Ia.v1^	qnrB4	mphA	catA1^;catB3.v2	arr-3	sul1;sul1*	tet(A).v1	-	-	DHA-1;OXA-1	-	-	-	SHV-11.v1	35Q	-	-	GyrA-83I;ParC-80I	ColRNAI;IncFIB(K);IncFII(K);IncR
272KP-HG	PRJEB37504	SAMEA111523771	ERR10440942	GROUP1	ST307-OXA-48	134	369395	5789790	56.69	121068	65128	15	31	3.3	5586	5586	4932	675	64	ST307	-	-	-	-	-	-	KL102	O2v2	aac(3)-IIa.v1^;aac(6')-Ib-cr.v2;strA.v1^;strB.v1	qnrB1.v2^	-	CatB4.v1?	-	sul2	tet(A).v1	-	dfrA14.v2*	OXA-1;TEM-1D.v1^	-	CTX-M-15	OXA-48	SHV-28.v1^	-	-	-	GyrA-83I;ParC-80I	IncFIB(K);IncFIB(Mar);IncFII(K);IncL/M(pOXA-48)
273KP-HG	PRJEB37504	SAMEA111523772	ERR10440943	GROUP1	ST307-OXA-48	253	207279	5870406	56.66	51402	28449	32	69	8.45	5741	5741	5027	676	62	ST307	-	-	-	-	-	-	KL102	O2v2	aac(3)-IIa.v1^;aac(6')-Ib-cr.v2;strA.v1^;strB.v1	qnrB1.v2^	-	CatB4.v1?	-	sul2	tet(A).v1	-	dfrA14.v2*	OXA-1;TEM-1D.v1^	-	CTX-M-15	OXA-48	SHV-28.v1^	-	-	MgrB-0%	GyrA-83I;ParC-80I	Col440I;IncFIA(HI1);IncFIB(K);IncFIB(Mar);IncFII(K);IncFII(K);IncL/M(pOXA-48)
274KP-HG	PRJEB37504	SAMEA111523773	ERR10440944	GROUP1	ST101-NLSAR	107	374125	5601687	57.02	217299	107026	10	19	2.37	5377	5377	4713	659	56	ST101	ybt 9; ICEKp3	-	-	-	-	-	KL17	O1v1	aac(3)-IIa.v1^;rmtF	-	-	-	arr-2	-	-	-	-	OXA-1	-	CTX-M-15	NDM-1	SHV-1^	-	OmpK35-76%	-	GyrA-83Y;GyrA-87G;ParC-80I	Col440II;IncFIB(K);IncFIB(pQil);IncFII(K)
276KP-HG	PRJEB37504	SAMEA111523775	ERR10440945	GROUP1	ST11-KL13-OXA48	134	296249	5653054	57.16	101416	58907	19	36	6.05	5495	5495	4827	656	49	ST11	ybt 16; ICEKp12	-	-	-	-	-	KL13	O3b	aadA2^;aph(4)-Ia	-	-	catA1^	-	sul1	-	-	dfrA12	-	-	CTX-M-1	OXA-48	SHV-11.v1	35Q	-	-	GyrA-83I;ParC-80I	ColRNAI;IncFIB(K);IncFII(K);IncL/M(pOXA-48);IncR
277KP-HG	PRJEB37504	SAMEA111523776	ERR10440946	GROUP1	ST101-NLSAR	152	186420	5657035	56.96	91143	51591	22	42	8.87	5463	5463	4781	663	57	ST101	ybt 9; ICEKp3	-	-	-	-	-	KL17	O1v1	aac(3)-IIa.v1^	-	-	-	arr-2	-	-	-	-	OXA-1	-	CTX-M-15	NDM-1;OXA-48	SHV-1^	-	-	-	GyrA-83I;ParC-80I	Col440II;IncFIB(K);IncFIB(pQil);IncFII(K);IncL/M(pOXA-48)
29KP-HG	PRJEB37504	SAMEA8391942	ERR6293451	GROUP3	ST437-OXA48	80	451151	5458050	57.31	172871	111728	10	21	5.11	5269	5269	4662	642	47	ST437	-	-	-	-	-	-	KL36	O4	aac(3)-IIa.v1;aac(6')-Ib-cr.v2;aadA2^;aph3-Ia.v1^	qnrS1	mphA	catB3.v2	arr-3	sul1	-	-	dfrA12	OXA-1	-	CTX-M-32	-	SHV-11.v1	35Q	OmpK35-76%	-	GyrA-83Y;GyrA-87G;ParC-80I	Col(MG828);IncFIB(K);IncFII(K);IncI1;IncR
31KP-HG	PRJEB37504	SAMEA111523777	ERR10440947	GROUP1		114	573100	5892826	56.4	158662	80155	11	24	5.21	5707	5707	5024	667	66	ST147	-	-	-	-	-	-	KL64	O2v1	aadA2;ant(2'')-Ia	-	-	-	-	sul1	-	-	dfrA16.v2	-	-	CTX-M-9;SHV-12	OXA-48	-	238S;240K;35Q	-	-	GyrA-83I;ParC-80I	Col440I;IncFIB(Mar);IncHI2;IncHI2A;IncL/M(pOXA-48)
32KP-HG	PRJEB37504	SAMEA111523778	ERR10440948	GROUP2		59	436351	5439053	57.27	238668	134934	8	16	6.88	5256	5256	4644	642	55	ST107	-	-	-	-	-	-	KL103	O1v1	aac(6')-Ib-cr.v2^	qnrB4	-	catB3.v2	arr-3	sul1;sul1*	tet(A).v1	-	dfrA15.v2	DHA-1;OXA-1	-	-	-	SHV-1^	-	-	-	GyrA-83I;ParC-80I	IncFIB(pHCM2);IncFII(SARC14);IncFII(Yp)
33KP-HG	PRJEB37504	SAMEA14430829	ERR10040001	GROUP1	ST11-SPAIN	97	281945	5527523	57.26	129982	87665	14	27	2.7	5331	5331	4721	641	52	ST11	ybt 10; ICEKp4 (truncated)	-	-	-	-	-	KL24	O2v1	aac(3)-IIa.v1^;aac(6')-Ib-cr.v2;aadA2^;aph3-Ia.v1^	qnrB1.v1	mphA	CatB4.v1?;catA1^	-	sul1	-	-	dfrA12	OXA-1	-	CTX-M-15	OXA-48	SHV-11.v1	35Q	-	-	GyrA-83I;ParC-80I	IncFIB(K);IncFII(K);IncR
34KP-HG	PRJEB37504	SAMEA14430830	ERR10040002	GROUP2		94	311178	5351176	57.51	158635	77202	13	25	5.55	5102	5104	4523	629	50	ST1082	-	-	-	-	-	-	KL51	O1v2	-	qnrB4	-	-	-	sul1	tet(D)	-	-	DHA-1	-	-	-	-	-	OmpK36-25%	MgrB-53%	GyrA-83I;ParC-80I	IncFIB(K);IncL/M
35KP-HG	PRJEB37504	SAMEA111523779	ERR10440949	GROUP2	ST11-KL105-AMPC	97	510543	5594169	57.26	176418	99158	10	20	1.32	5405	5405	4775	650	52	ST11	ybt 10; ICEKp4	-	-	-	-	-	KL105	O2v2	aac(6')-Ib-cr.v2^;aadA2;aph3-Ia.v1^	qnrB4	mphA	catA1^;catB3.v2	arr-3	sul1;sul1*	tet(A).v1	-	-	DHA-1;OXA-1	-	-	-	SHV-11.v1	35Q	-	-	GyrA-83I;ParC-80I	ColRNAI;IncFIB(K);IncFII(K);IncR
36KP-HG	PRJEB37504	SAMEA111523780	ERR10440950	GROUP2	ST11-KL105-AMPC	79	591074	5385746	57.42	197974	110962	8	17	2.84	5188	5188	4609	627	49	ST11	ybt 10; ICEKp4	-	-	-	-	-	KL105	O2v2	aac(6')-Ib-cr.v2^;aadA2;aph3-Ia.v1^	qnrB4	mphA	catB3.v2	arr-3	sul1*;sul1*	-	-	-	DHA-1;OXA-1	-	-	-	SHV-11.v1	35Q	-	-	GyrA-83I;ParC-80I	IncR
38KP-HG	PRJEB37504	SAMEA111523781	ERR10440951	GROUP3	ST307-CONTROLS	51	470534	5583129	57.2	274624	141133	8	14	8.11	5350	5350	4746	675	63	ST307	-	-	-	-	-	-	KL102	O2v2	strA.v1^;strB.v1	qnrB1.v2^	-	-	-	sul2	-	-	dfrA14.v2*	TEM-1D.v1^	-	CTX-M-15	-	SHV-28.v1^	-	OmpK35-76%;OmpK36-81%	-	GyrA-83Y;GyrA-87G;ParC-80I	IncFIB(K);IncFII(K)
40KP-HG	PRJEB37504	SAMEA111523782	ERR10440952	GROUP2	ST11-KL105-AMPC	74	591187	5385560	57.42	203655	129670	8	16	2.67	5186	5186	4605	628	49	ST11	ybt 10; ICEKp4	-	-	-	-	-	KL105	O2v2	aac(6')-Ib-cr.v2^;aadA2;aph3-Ia.v1^	qnrB4	mphA	catB3.v2	arr-3	sul1*;sul1*	-	-	-	DHA-1;OXA-1	-	-	-	SHV-11.v1	35Q	-	-	GyrA-83I;ParC-80I	IncR
41KP-HG	PRJEB37504	SAMEA111523783	ERR10440953	GROUP1		86	427604	5500697	57.24	280992	143027	9	15	6.44	5273	5273	4678	649	55	ST17	-	-	-	-	-	-	KL25	O5	-	qnrB19^	-	-	-	-	-	-	-	-	-	-	OXA-48	SHV-11.v1^	35Q	-	-	GyrA-83F;GyrA-87A;ParC-80I	Col440I;IncFIA(HI1);IncFIB(K);IncFII(K);IncL/M(pOXA-48)
43KP-HG	PRJEB37504	SAMEA111523784	ERR10440954	GROUP2	ST11-KL105-AMPC	111	510543	5600027	57.23	197966	108402	9	18	2.66	5409	5409	4779	650	52	ST11	ybt 10; ICEKp4	-	-	-	-	-	KL105	O2v2	aac(6')-Ib-cr.v2^;aadA2;aph3-Ia.v1^	qnrB4	mphA	catA1^;catB3.v2	arr-3	sul1;sul1*	tet(A).v1	-	-	DHA-1;OXA-1	-	-	-	SHV-11.v1	35Q	OmpK35-76%	-	GyrA-83Y;GyrA-87G;ParC-80I	ColRNAI;IncFIB(K);IncFII(K);IncR
44KP-HG	PRJEB37504	SAMEA111523785	ERR10440955	GROUP1	ST11-KL13-OXA48	118	709477	5692070	57.15	109811	72112	12	27	8.34	5560	5560	4877	657	51	ST11	-	-	-	-	-	-	KL13	O3b	aadA^	-	mphA	catA1^;cmlA1*	-	sul1;sul3	-	-	dfrA12	TEM-1D.v1^	-	CTX-M-1	OXA-48	SHV-11.v1	35Q	-	-	GyrA-83I;ParC-80I	IncFIB(K);IncFII;IncFII(K);IncL/M(pOXA-48);IncX1
46KP-HG	PRJEB37504	SAMEA111523786	ERR10440956	GROUP2	ST11-KL105-AMPC	77	410657	5493726	57.35	197877	111777	9	19	5.32	5312	5312	4714	640	49	ST11	ybt 10; ICEKp4	-	-	-	-	-	KL105	O2v2	aac(6')-Ib-cr.v2^;aadA2^;aph3-Ia.v1^;armA	qnrB4	mphA;mphE.v2;msrE	catB3.v2	arr-3	sul1	tet(A).v1	-	dfrA12	DHA-1;OXA-1	-	CTX-M-3	-	SHV-11.v1	35Q	-	-	GyrA-83I;ParC-80I	FII(pBK30683);IncL/M;IncR
47KP-HG	PRJEB37504	SAMEA111523787	ERR10440957	GROUP2	ST11-KL105-AMPC	108	410601	5583759	57.25	169192	86421	13	26	7.93	5401	5401	4769	648	52	ST11	ybt 10; ICEKp4	-	-	-	-	-	KL105	O2v2	aac(6')-Ib-cr.v2^;aadA2;aph3-Ia.v1^	qnrB4	mphA	catA1^;catB3.v2	arr-3	sul1;sul1	tet(A).v1	-	-	DHA-1;OXA-1	-	-	-	SHV-11.v1	35Q	-	-	GyrA-83I;ParC-80I	ColRNAI;IncFIB(K);IncFII(K);IncR
48KP-HG	PRJEB37504	SAMEA14430832	ERR10040003	GROUP4		88	537983	5283281	57.58	163540	73154	10	22	3.63	5012	5014	4452	627	49	ST1082	-	-	-	-	-	-	KL51	O1v2	-	-	-	-	-	-	tet(D)	-	-	-	-	-	-	SHV-1^	-	-	-	GyrA-83I;ParC-80I	IncFIB(K)
49KP-HG	PRJEB37504	SAMEA111523788	ERR10440958	GROUP3		114	470715	5695631	56.92	179024	108721	10	20	7.37	5507	5507	4848	677	59	ST307	-	-	-	-	-	-	KL102	O2v2	aac(3)-IIa.v1^;aac(6')-Ib-cr.v2;strA.v1*;strB.v1	qnrB1.v2^;qnrS1	-	CatB4.v1?	-	sul2	tet(A).v1	-	dfrA14.v2*	OXA-1;TEM-1D.v1^	-	CTX-M-15	-	SHV-28.v1^	-	-	-	GyrA-83I;ParC-80I	IncFIB(K);IncFII(K);IncFII(K);IncN;IncR;IncX4
50KP-HG	PRJEB37504	SAMEA111523789	ERR10440959	GROUP1	ST307-OXA-48	107	521415	5829289	56.68	216251	105654	9	19	6.76	5626	5626	4971	682	65	ST307	-	-	-	-	-	-	KL102	O2v2	aac(3)-IIa.v1^;aac(6')-Ib-cr.v2;strA.v1^;strB.v1	qnrB1.v2^	-	CatB4.v1?	-	sul2	tet(A).v1	-	dfrA14.v2*	OXA-1;TEM-1D.v1^	-	CTX-M-15	OXA-48	SHV-28.v1^	-	-	-	GyrA-83I;ParC-80I	IncFIB(K);IncFIB(Mar);IncFII(K);IncL/M(pOXA-48)
51KP-HG	PRJEB37504	SAMEA111523790	ERR10440960	GROUP2	ST11-KL105-AMPC	79	510543	5382440	57.42	203670	116054	9	18	2.71	5183	5183	4603	627	49	ST11	ybt 10; ICEKp4	-	-	-	-	-	KL105	O2v2	aac(6')-Ib-cr.v2^;aadA2;aph3-Ia.v1^	qnrB4	mphA	catB3.v2	arr-3	sul1;sul1	-	-	-	DHA-1;OXA-1	-	-	-	SHV-11.v1	35Q	-	-	GyrA-83I;ParC-80I	IncR
52KP-HG	PRJEB37504	SAMEA14430833	ERR10040004	GROUP4		67	574855	5593011	56.76	153693	104171	10	21	1.38	5384	5384	4765	643	55	ST2457	-	-	-	-	-	-	KL21	O3b	aac(6')-Ib-cr.v2	qnrB2.v1^	-	catB3.v2	arr-3	sul1;sul1*	tet(E).v1*	-	-	OXA-1	-	-	-	SHV-1^	-	-	-	GyrA-83I;ParC-80I	Col440II;IncFIB(Mar);IncL/M(pMU407)
53KP-HG	PRJEB37504	SAMEA111523791	ERR10440961	GROUP2		76	803728	5795663	56.68	268242	123371	7	15	5.09	5577	5577	4946	668	56	ST37	-	-	-	-	-	-	KL14	O3b	-	qnrB4;qnrS1	-	-	-	sul1	-	-	-	DHA-1	-	-	-	SHV-11.v1^	35Q	OmpK35-76%	-	GyrA-83Y;GyrA-87G;ParC-80I	IncFIB(K);IncFIB(Mar);IncL/M
54KP-HG	PRJEB37504	SAMEA111523792	ERR10440962	GROUP2	ST11-KL105-AMPC	85	509959	5424842	57.38	198189	130168	9	17	5.14	5236	5236	4644	629	49	ST11	ybt 10; ICEKp4 (truncated)	-	-	-	-	-	KL105	O2v2	aac(6')-Ib-cr.v2^;aadA2;aph3-Ia.v1^	qnrB4	mphA	catB3.v2	arr-3	sul1;sul1*	tet(A).v1*	-	dfrA25	DHA-1;OXA-1	-	-	-	SHV-11.v1	35Q	-	-	GyrA-83I;ParC-80I	IncN;IncR
55KP-HG	PRJEB37504	SAMEA111523793	ERR10440963	GROUP2	ST11-KL105-AMPC	99	510527	5421607	57.38	174285	115684	11	20	3.3	5241	5241	4645	626	49	ST11	ybt 10; ICEKp4	-	-	-	-	-	KL105	O2v2	aac(6')-Ib-cr.v2^;aph3-Ia.v1^	qnrB4	mphA	catB3.v2	arr-3	sul1	-	-	dfrA25	DHA-1;OXA-1	-	-	-	SHV-11.v1	35Q	-	-	GyrA-83I;ParC-80I	IncN;IncR
56KP-HG	PRJEB37504	SAMEA111523794	ERR10440964	GROUP2	ST11-KL105-AMPC	84	510380	5546779	57.28	177826	99158	10	20	4.62	5352	5352	4741	648	52	ST11	ybt 10; ICEKp4	-	-	-	-	-	KL105	O2v2	aac(6')-Ib-cr.v2^;aadA2	qnrB4	-	catA1^;catB3.v2	arr-3	sul1;sul1*	-	-	-	DHA-1;OXA-1	-	-	-	SHV-11.v1	35Q	OmpK35-76%	-	GyrA-83Y;GyrA-87G;ParC-80I	IncFIB(K);IncFII(K)
59KP-HG	PRJEB37504	SAMEA111523797	ERR10440965	GROUP1	ST101-NLSAR	109	435684	5629507	57	215181	107026	10	19	3.11	5418	5418	4755	662	54	ST101	ybt 9; ICEKp3	-	-	-	-	-	KL17	O1v1	aac(3)-IIa.v1^;aac(6')-Ib4^;rmtF;strA.v1^	qnrB4	mphA	-	arr-2	sul1*;sul1*;sul2	-	-	-	DHA-1;OXA-1	-	CTX-M-15	NDM-1	SHV-1^	-	-	-	GyrA-83I;ParC-80I	Col440II;IncFIB(K);IncFIB(pQil);IncFII;IncFII(K)
60KP-HG	PRJEB37504	SAMEA111523798	ERR10440966	GROUP2	ST11-KL105-AMPC	95	510741	5591600	57.26	177763	95620	10	21	3.04	5395	5395	4772	652	52	ST11	ybt 10; ICEKp4	-	-	-	-	-	KL105	O2v2	aac(6')-Ib-cr.v2^;aadA2;aph3-Ia.v1^	qnrB4	mphA	catA1^;catB3.v2	arr-3	sul1*;sul1*	tet(A).v1	-	-	DHA-1;OXA-1	-	-	-	SHV-11.v1	35Q	OmpK35-76%	-	GyrA-83Y;GyrA-87G;ParC-80I	ColRNAI;IncFIB(K);IncFII(K);IncR
61KP-HG	PRJEB37504	SAMEA111523799	ERR10440967	CONTROL	ST307-CONTROLS	71	839018	5614026	57.14	261610	108876	8	17	5.29	5398	5398	4773	676	63	ST307	-	-	-	-	-	-	KL102	O2v2	strA.v1^;strB.v1	qnrB1.v2^	-	-	-	sul2	-	-	dfrA14.v2*	TEM-1D.v1^	-	CTX-M-15	-	SHV-28.v1^	-	-	-	GyrA-83I;ParC-80I	IncFIB(K);IncFII(K)
62KP-HG	PRJEB37504	SAMEA14430834	ERR10040005	GROUP3		65	680366	5597088	56.76	214950	138835	8	16	2.72	5383	5383	4762	643	55	ST2457	-	-	-	-	-	-	KL21	O3b	aac(6')-Ib-cr.v2	qnrB2.v1^	-	catB3.v2	arr-3	sul1	tet(E).v1*	-	-	OXA-1	-	-	-	SHV-1^	-	-	-	GyrA-83I;ParC-80I	Col440II;IncFIB(Mar);IncL/M(pMU407)
63KP-HG	PRJEB37504	SAMEA111523800	ERR10440968	GROUP1	ST101-NLSAR	100	372654	5631937	57	215181	107905	10	19	5.42	5412	5412	4747	663	56	ST101	ybt 9; ICEKp3	-	-	-	-	-	KL17	O1v1	aac(3)-IIa.v1^;rmtF;strA.v1^	qnrB4	mphA	-	arr-2?	sul1;sul2	-	-	-	DHA-1;OXA-1	-	CTX-M-15	NDM-1	SHV-1^	-	-	-	GyrA-83I;ParC-80I	Col440II;IncFIB(K);IncFIB(pQil);IncFII;IncFII(K)
66KP-HG	PRJEB37504	SAMEA111523803	ERR10440969	CONTROL		93	357316	5433948	57.39	175823	90156	11	23	5.59	5222	5222	4629	628	51	ST37	-	-	-	-	-	-	unknown (best match = KL12)	OL103	aadA^;strA.v1^;strB.v1	qnrB1.v2^	-	-	-	sul1;sul2	tet(A).v1	-	dfrA14.v2*	TEM-1D.v1^	-	CTX-M-15	-	SHV-11.v1^	35Q	-	-	GyrA-83I;ParC-80I	IncFIB(K);IncFII(K)
67KP-HG	PRJEB37504	SAMEA7701923	ERR4981903	GROUP4		118	503218	5785533	56.48	152434	86352	12	25	3.61	5556	5556	4912	662	62	ST147	-	-	-	-	-	-	KL64	O2v1	aadA2;ant(2'')-Ia	-	-	-	-	sul1	-	-	dfrA16.v2	-	-	SHV-12	-	-	238S;240K;35Q	-	-	GyrA-83I;ParC-80I	Col440I;IncFIB(Mar);IncHI2;IncHI2A
68KP-HG	PRJEB37504	SAMEA111523804	ERR10440970	GROUP2	ST11-KL105-AMPC	103	510526	5588828	57.26	176539	95714	11	23	4.71	5402	5402	4770	649	51	ST11	ybt 10; ICEKp4	-	-	-	-	-	KL105	O2v2	aac(6')-Ib-cr.v2^;aadA2;aph3-Ia.v1^	qnrB4	mphA	catA1^;catB3.v2	arr-3	sul1*;sul1*	tet(A).v1	-	-	DHA-1;OXA-1	-	-	-	SHV-11.v1	35Q	-	-	GyrA-83I;ParC-80I	ColRNAI;IncFIB(K);IncFII(K);IncR
69KP-HG	PRJEB37504	SAMEA111523805	ERR10440971	GROUP4	ST307-CONTROLS	63	639519	5572419	57.22	274053	108721	8	16	6.5	5335	5335	4731	673	64	ST307	-	-	-	-	-	-	KL102	O2v2	strA.v1^;strB.v1	qnrB1.v2^	-	-	-	sul2	-	-	dfrA14.v2*	TEM-1D.v1^	-	CTX-M-15	-	SHV-28.v1^	-	-	-	GyrA-83I;ParC-80I	IncFIB(K);IncFII(K)
70KP-HG	PRJEB37504	SAMEA111523806	ERR10440972	CONTROL		97	483683	5762301	56.48	148338	86883	12	24	11.45	5515	5522	4899	658	63	ST147	-	-	-	-	-	-	KL64	O2v1	aadA2;ant(2'')-Ia	-	-	-	-	sul1	-	-	-	-	-	CTX-M-9;SHV-12	-	-	238S;240K;35Q	-	-	GyrA-83I;ParC-80I	Col440I;Col440I;IncFIB(Mar);IncHI2;IncHI2A
71KP-HG	PRJEB37504	SAMEA111523807	ERR10440973	GROUP1		130	417577	6016409	56.44	175375	75467	12	25	3.39	5809	5809	5110	705	76	ST15	-	-	-	-	-	-	KL39	O1v1	aac(6')-Ib-cr.v2;aadA2^	-	mphA	CatB4.v1?	-	sul1	-	-	dfrA12	OXA-1;TEM-1D.v1^	-	CTX-M-15	OXA-48	SHV-28.v1^	-	-	-	GyrA-83I;ParC-80I	IncFIB(K);IncFIB(Mar);IncFIB(pKPHS1);IncFII(K);IncFII(K);IncHI1B;IncL/M(pOXA-48);IncR
72KP-HG	PRJEB37504	SAMEA111523808	ERR10440974	GROUP2	ST11-KL105-AMPC	101	534098	5587168	57.26	172871	86417	11	23	1.65	5400	5400	4773	651	52	ST11	ybt 10; ICEKp4	-	-	-	-	-	KL105	O2v2	aac(6')-Ib-cr.v2^;aadA2;aph3-Ia.v1^	qnrB4	mphA	catA1^;catB3.v2	arr-3	sul1;sul1	tet(A).v1	-	-	DHA-1;OXA-1	-	-	-	SHV-11.v1	35Q	-	-	GyrA-83I;ParC-80I	ColRNAI;IncFIB(K);IncFII(K);IncR
73KP-HG	PRJEB37504	SAMEA111523809	ERR10440975	GROUP3	ST11-KL105-AMPC	105	411005	5496792	57.22	135564	87090	11	23	10.61	5347	5347	4704	628	52	ST11	ybt 10; ICEKp4	-	-	-	-	-	KL105	O2v2	aac(3)-IId^;aadA2^;aph3-Ia.v1^	-	mphA	-	-	sul1	tet(D)	-	dfrA12	TEM-1D.v1^	-	CTX-M-3	-	SHV-1^	-	-	-	GyrA-83I;ParC-80I	ColRNAI;FII(pBK30683);IncFIB(K);IncL/M;IncR
75KP-HG	PRJEB37504	SAMEA111523810	ERR10440976	GROUP1	ST307-OXA-48	108	473259	5823203	56.68	259197	99330	9	19	10.99	5625	5625	4969	679	62	ST307	-	-	-	-	-	-	KL102	O2v2	aac(3)-IIa.v1^;aac(6')-Ib-cr.v2;strA.v1^;strB.v1	qnrB1.v2^	-	CatB4.v1?	-	sul2	tet(A).v1	-	dfrA14.v2*	OXA-1;TEM-1D.v1^	-	CTX-M-15	OXA-48	SHV-28.v1^	-	OmpK35-76%	-	GyrA-83Y;GyrA-87G;ParC-80I	IncFIB(K);IncFIB(Mar);IncFII(K);IncL/M(pOXA-48)
77KP-HG	PRJEB37504	SAMEA111523811	ERR10440977	GROUP2	ST11-KL105-AMPC	94	510603	5396589	57.36	169684	95717	10	21	3.41	5221	5221	4631	626	49	ST11	ybt 10; ICEKp4	-	-	-	-	-	KL105	O2v2	aac(6')-Ib-cr.v2^;aadA2;aph3-Ia.v1^	qnrB4	mphA	catB3.v2	arr-3	sul1	tet(A).v1*	-	dfrA25	DHA-1;OXA-1	-	-	-	SHV-11.v1	35Q	-	-	GyrA-83I;ParC-80I	IncN;IncR
79KP-HG	PRJEB37504	SAMEA111523812	ERR10440978	GROUP1	ST101-NLSAR	108	333617	5632463	57	186542	86428	11	23	6.89	5423	5423	4750	661	55	ST101	ybt 9; ICEKp3	-	-	-	-	-	KL17	O1v1	aac(3)-IIa.v1^;rmtF;strA.v1^	qnrB4	mphA	-	arr-2^	sul1;sul1^;sul2	-	-	-	DHA-1;OXA-1	-	CTX-M-15	NDM-1	SHV-1^	-	-	-	GyrA-83I;ParC-80I	Col440II;IncFIB(K);IncFIB(pQil);IncFII;IncFII(K)
80KP-HG	PRJEB37504	SAMEA111523813	ERR10440979	CONTROL		61	431709	5313694	57.42	198173	126746	10	19	3.9	5058	5058	4504	631	58	ST1564	-	-	-	-	-	-	KL126	OL101	strA.v1^;strB.v1	qnrB1.v2^	-	-	-	sul2	-	-	dfrA14.v2*	TEM-1D.v1^	-	CTX-M-15	-	SHV-1*	-	-	-	GyrA-83I;ParC-80I	IncFIB(K)
82KP-HG	PRJEB37504	SAMEA111523814	ERR10440980	GROUP2	ST11-KL105-AMPC	100	410938	5490297	57.28	172869	91975	12	23	0.93	5308	5308	4701	638	50	ST11	-	-	-	-	-	-	KL105	O2v2	aac(6')-Ib-cr.v2^;aadA2;aph3-Ia.v1^	qnrB4	mphA	catA1^;catB3.v2	arr-3	sul1*	-	-	-	DHA-1;OXA-1	-	-	-	SHV-11.v1	35Q	-	-	GyrA-83I;ParC-80I	IncFIB(K);IncFII(K);IncR;IncX6
85KP-HG	PRJEB37504	SAMEA111523816	ERR10440981	CONTROL		139	314715	5775553	56.8	121591	72361	16	31	6.13	5573	5573	4887	679	65	ST15	-	-	-	-	-	-	KL39	O1v1	aac(6')-Ib-cr.v2;aadA2^	qnrS1	-	CatB4.v1?	-	sul1	tet(A).v1	-	dfrA1.v1;dfrA12	LAP-2;OXA-1	-	CTX-M-14	-	SHV-28.v1^	-	-	-	GyrA-83I;ParC-80I	IncFIB(K);IncFIB(pKPHS1);IncFII;IncFII(K);IncR
87KP-HG	PRJEB37504	SAMEA111523817	ERR10440982	CONTROL	ST11-SPAIN	91	410544	5539636	57.28	142309	89741	12	25	5.13	5354	5354	4730	638	52	ST11	ybt 10; ICEKp4	-	-	-	-	-	KL24	O2v1	-	-	-	-	-	-	tet(D)	-	-	-	-	-	-	SHV-1^	-	-	-	GyrA-83I;ParC-80I	IncFIB(K)
89KP-HG	PRJEB37504	SAMEA111523818	ERR10440983	GROUP1	ST101-NLSAR	85	374209	5603970	57.01	263537	111609	9	18	7.53	5375	5375	4726	662	56	ST101	ybt 9; ICEKp3	-	-	-	-	-	KL17	O1v1	aac(3)-IIa.v1^;aac(6')-Ib4*;rmtF	-	-	-	arr-2	-	-	-	-	OXA-1	-	CTX-M-15	NDM-1	SHV-1^	-	OmpK35-76%	-	GyrA-83Y;GyrA-87G;ParC-80I	Col440II;IncFIB(K);IncFIB(pQil);IncFII(K)
8KP-HG	PRJEB37504	SAMEA111523819	ERR10440984	GROUP2	ST11-KL105-AMPC	87	270397	5485508	57.34	176461	102074	13	23	4.52	5278	5278	4689	641	49	ST11	ybt 10; ICEKp4	-	-	-	-	-	KL105	O2v2	aac(6')-Ib-cr.v2^;aph3-Ia.v1*	qnrB4	mphA	catB3.v2	arr-3	sul1;sul1*	-	-	-	DHA-1;OXA-1	-	-	-	SHV-11.v1	35Q	-	-	GyrA-83I;GyrA-87N;ParC-80I	IncR
90KP-HG	PRJEB37504	SAMEA111523820	ERR10440985	GROUP2	ST11-KL105-AMPC	92	510544	5550752	57.24	180317	95653	10	21	3.06	5351	5351	4734	648	52	ST11	ybt 10; ICEKp4 (truncated)	-	-	-	-	-	KL105	O2v2	aac(6')-Ib-cr.v2^;aadA2;aph3-Ia.v1^	qnrB4	mphA	catA1^;catB3.v2	arr-3	sul1;sul1*	-	-	-	DHA-1;OXA-1	-	-	-	SHV-11.v1	35Q	-	-	GyrA-83I;ParC-80I	IncFIB(K);IncFII(K);IncR;IncX6
92KP-HG	PRJEB37504	SAMEA111523821	ERR10440986	GROUP4		115	470666	5728492	56.96	176391	99239	11	22	8.17	5538	5538	4879	678	62	ST307	-	-	-	-	-	-	KL102	O2v2	aac(3)-IIa.v1^;aac(6')-Ib-cr.v2;strA.v1*;strB.v1	-	-	CatB4.v1?	-	sul2	tet(A).v1	-	dfrA14.v2*	OXA-1;TEM-1D.v1^	-	CTX-M-15	-	SHV-28.v1^	-	-	-	GyrA-83I;ParC-80I	IncFIB(K);IncFII(K);IncFII(K);IncN;IncR
93KP-HG	PRJEB37504	SAMEA111523822	ERR10440987	GROUP1	ST307-OXA-48	110	441551	5822544	56.68	215980	99330	9	20	8.67	5626	5626	4965	681	65	ST307	-	-	-	-	-	-	KL102	O2v2	aac(3)-IIa.v1^;aac(6')-Ib-cr.v2;strA.v1^;strB.v1	qnrB1.v2^	-	CatB4.v1?	-	sul2	tet(A).v1	-	dfrA14.v2*	OXA-1;TEM-1D.v1^	-	CTX-M-15	OXA-48	SHV-28.v1^	-	OmpK35-76%	-	GyrA-83Y;GyrA-87G;ParC-80I	IncFIB(K);IncFIB(Mar);IncFII(K);IncL/M(pOXA-48)
94KP-HG	PRJEB37504	SAMEA111523823	ERR10440988	GROUP1	ST307-OXA-48	105	473156	5747725	56.67	264034	104284	9	17	7.53	5537	5537	4889	672	62	ST307	-	-	-	-	-	-	KL102	O2v2	aac(3)-IIa.v1^;aac(6')-Ib-cr.v2;strA.v1^;strB.v1	-	-	CatB4.v1?	-	sul2	-	-	dfrA14.v2*	OXA-1;TEM-1D.v1^	-	CTX-M-15	OXA-48	SHV-28.v1^	-	-	-	GyrA-83I;ParC-80I	IncFIB(K);IncFIB(Mar);IncFII(K);IncL/M(pOXA-48)
95KP-HG	PRJEB37504	SAMEA111523824	ERR10440989	CONTROL	ST307-CONTROLS	77	415301	5628177	57.15	215548	99330	9	20	6.7	5410	5410	4785	676	63	ST307	-	-	-	-	-	-	KL102	O2v2	strA.v1^;strB.v1	qnrB1.v2^	-	-	-	sul2	-	-	dfrA14.v2*	TEM-1D.v1^	-	CTX-M-15	-	SHV-28.v1^	-	-	-	GyrA-83I;GyrA-87N;ParC-80I	IncFIB(K);IncFII(K)
96KP-HG	PRJEB37504	SAMEA111523825	ERR10440990	GROUP2	ST11-KL105-AMPC	122	510741	5766310	57.1	176750	86421	11	23	4.47	5587	5587	4917	670	55	ST11	ybt 10; ICEKp4	-	-	-	-	-	KL105	O2v2	aac(3)-VIa*;aac(6')-Ib-cr.v2^;aadA2;aadA^;aph3-Ia.v1^	qnrB4	mphA	catA1^;catB3.v2	arr-3	sul1;sul1^	tet(A).v1	-	-	DHA-1;OXA-1	-	CTX-M-14	-	SHV-11.v1	35Q	-	-	GyrA-83I;ParC-80I	ColRNAI;IncB/O/K/Z;IncFIB(K);IncFII(K);IncI1;IncR
97KP-HG	PRJEB37504	SAMEA111523826	ERR10440991	GROUP1	ST307-OXA-48	117	470549	5832311	56.67	223802	96144	10	22	9.52	5640	5640	4977	682	61	ST307	-	-	-	-	-	-	KL102	O2v2	aac(3)-IIa.v1^;aac(6')-Ib-cr.v2;strA.v1^;strB.v1	qnrB1.v2^	-	CatB4.v1?	-	sul2	tet(A).v1	-	dfrA14.v2*	OXA-1;TEM-1D.v1^	-	CTX-M-15	OXA-48	SHV-28.v1^	-	OmpK36-66%	-	GyrA-83I;ParC-80I	IncFIB(K);IncFIB(Mar);IncFII(K);IncL/M(pOXA-48)
98KP-HG	PRJEB37504	SAMEA111523827	ERR10440992	GROUP1	ST101-NLSAR	95	589465	5599349	57.02	214701	100445	10	19	3.86	5384	5384	4721	659	55	ST101	ybt 9; ICEKp3	-	-	-	-	-	KL17	O1v1	aac(3)-IIa.v1^	-	-	-	arr-2	-	-	-	-	OXA-1	-	CTX-M-15	NDM-1	SHV-1^	-	-	-	GyrA-83I;ParC-80I	Col440II;IncFIB(K);IncFIB(pQil);IncFII(K)
HGV2_110	PRJEB37504	SAMEA111524827	ERR10440993	GROUP1	ST307-OXA-48	137	365354	5806259	56.67	182871	79182	12	24	0	5030	5030	4632	734	82	ST307	-	-	-	-	-	-	KL102	O2v2	aac(3)-IIa.v1^;aac(6')-Ib-cr.v2;strA.v1^;strB.v1	qnrB1.v2^	-	CatB4.v1?	-	sul2	tet(A).v1	-	dfrA14.v2*	OXA-1;TEM-1D.v1^	-	CTX-M-15	OXA-48	SHV-28.v1^	-	-	-	GyrA-83I;ParC-80I	IncFIB(K);IncFIB(Mar);IncFII(K);IncL/M(pOXA-48)
HGV2_146	PRJEB37504	SAMEA111524828	ERR10440994	GROUP4	ST307-CONTROLS	84	396960	5583838	57.2	182875	99374	11	21	0	4869	4869	4480	713	77	ST307	-	-	-	-	-	-	KL102	O2v2	strA.v1^;strB.v1	qnrB1.v2^	-	-	-	sul2	-	-	dfrA14.v2*	TEM-1D.v1^	-	CTX-M-15	-	SHV-28.v1^	-	-	-	GyrA-83I;ParC-80I	IncFIB(K);IncFII(K)
HGV2_153	PRJEB37504	SAMEA111524829	ERR10440995	GROUP1	ST101-NLSAR	103	458720	5607640	57.01	217344	106756	10	19	0	4872	4872	4459	705	72	ST101	ybt 9; ICEKp3	-	-	-	-	-	KL17	O1v1	aac(3)-IIa.v1^;rmtF	-	-	catB3.v2	arr-2	-	-	-	-	OXA-1	-	CTX-M-15	NDM-1	SHV-1^	-	-	-	GyrA-83I;ParC-80I	Col440II;IncFIB(K);IncFIB(pQil);IncFII(K)
HGV2_180	PRJEB37504	SAMEA111524830	ERR10440996	GROUP1	ST307-OXA-48	137	351100	5821649	56.69	177647	99374	13	24	0	5059	5059	4647	736	80	ST307	-	-	-	-	-	-	KL102	O2v2	aac(3)-IIa.v1^;aac(6')-Ib-cr.v2;strA.v1^;strB.v1	qnrB1.v2^	-	CatB4.v1?	-	sul2	tet(A).v1	-	dfrA14.v2*	OXA-1;TEM-1D.v1^	-	CTX-M-15	OXA-48	SHV-28.v1^	-	OmpK36-70%	-	GyrA-83I;ParC-80I	IncFIB(K);IncFIB(Mar);IncFII(K);IncL/M(pOXA-48)
HGV2_200	PRJEB37504	SAMEA111524831	ERR10440997	GROUP1	ST101-NLSAR	103	458720	5606763	57.01	185787	100489	10	21	0	4858	4858	4451	707	73	ST101	ybt 9; ICEKp3	-	-	-	-	-	KL17	O1v1	aac(3)-IIa.v1^;rmtF	-	-	catB3.v2	arr-2	-	-	-	-	OXA-1	-	CTX-M-15	NDM-1	SHV-1^	-	OmpK36-82%	-	GyrA-83I;ParC-80I	Col440II;IncFIB(K);IncFIB(pQil);IncFII(K)
HGV2_253	PRJEB37504	SAMEA111524832	ERR10440998	GROUP1	ST307-OXA-48	148	396938	5854728	56.64	177647	66764	11	25	0	5092	5092	4683	734	82	ST307	-	-	-	-	-	-	KL102	O2v2	aac(3)-IIa.v1^;aac(6')-Ib-cr.v2;strA.v1^;strB.v1	qnrB1.v2^	-	CatB4.v1?	-	sul2	tet(A).v1	-	dfrA14.v2*	OXA-1;TEM-1D.v1^	-	CTX-M-15	OXA-48	SHV-28.v1^	-	-	-	GyrA-83I;ParC-80I	IncFIB(K);IncFIB(Mar);IncFII(K);IncL/M(pOXA-48)
HGV2_27	PRJEB37504	SAMEA111524834	ERR10440999	GROUP1		96	329371	5613652	57.07	173962	103765	12	22	0	4924	4924	4532	696	73	ST37	-	-	-	-	-	-	KL14	O3b	-	-	-	-	-	-	-	-	-	-	-	-	OXA-48	SHV-11.v1^	35Q	-	-	GyrA-83I;ParC-80I	IncFIB(K);IncL/M(pOXA-48)
HGV2_278	PRJEB37504	SAMEA111524836	ERR10441000	GROUP1	ST307-OXA-48	118	521397	5860577	56.66	177779	96510	11	21	0	5093	5093	4678	735	85	ST307	-	-	-	-	-	-	KL102	O2v2	aac(3)-IIa.v1^;aac(6')-Ib-cr.v2;strA.v1^;strB.v1	qnrB1.v2^	-	CatB4.v1?	-	sul2	tet(A).v1	-	dfrA14.v2*	OXA-1;TEM-1D.v1^	-	CTX-M-15	OXA-48	SHV-28.v1^	-	-	-	GyrA-83I;ParC-80I	IncFIB(K);IncFIB(Mar);IncFII(K);IncL/M(pOXA-48)
HGV2_281	PRJEB37504	SAMEA111524838	ERR10441001	GROUP1		127	417276	5546571	57.09	130035	78669	13	27	0	4873	4873	4439	696	70	ST252	-	-	-	-	-	-	KL51	O1v2	strA.v1;strB.v1	-	-	-	-	-	-	-	-	-	-	-	OXA-48	SHV-1^	-	-	-	GyrA-83I;ParC-80I	IncFIA(HI1);IncFIB(K);IncFII(K);IncL/M(pOXA-48)
HGV2_282	PRJEB37504	SAMEA111524839	ERR10441002	GROUP1	ST307-OXA-48	128	396960	5820290	56.68	202827	100892	11	21	0	5044	5044	4643	733	82	ST307	-	-	-	-	-	-	KL102	O2v2	aac(3)-IIa.v1^;aac(6')-Ib-cr.v2;strA.v1^;strB.v1	qnrB1.v2^	-	CatB4.v1?	-	sul2	tet(A).v1	-	dfrA14.v2*	OXA-1;TEM-1D.v1^	-	CTX-M-15	OXA-48	SHV-28.v1^	-	OmpK35-79%	-	GyrA-83I;ParC-80I	IncFIB(K);IncFIB(Mar);IncFII(K);IncL/M(pOXA-48)
HGV2_283	PRJEB37504	SAMEA111524840	ERR10441003	GROUP1	ST307-OXA-48	138	365354	5860313	56.63	167729	91351	13	25	0	5095	5095	4687	737	83	ST307	-	-	-	-	-	-	KL102	O2v2	aac(3)-IIa.v1^;aac(6')-Ib-cr.v2;strA.v1^;strB.v1	qnrB1.v2^	-	CatB4.v1?	-	sul2	tet(A).v1	-	dfrA14.v2*	OXA-1;TEM-1D.v1^	-	CTX-M-15	OXA-48	SHV-28.v1^	-	-	-	GyrA-83I;ParC-80I	IncFIB(K);IncFIB(Mar);IncFII(K);IncL/M(pOXA-48)
HGV2_284	PRJEB37504	SAMEA111524841	ERR10441004	GROUP1	ST307-OXA-48	93	480091	5638275	56.85	194589	100517	10	20	0	4883	4883	4505	715	79	ST307	-	-	-	-	-	-	KL102	O2v2	-	-	-	-	-	-	-	-	-	-	-	-	OXA-48	SHV-28.v1^	-	-	-	GyrA-83I;ParC-80I	IncFIB(Mar);IncL/M(pOXA-48)
HGV2_285	PRJEB37504	SAMEA111524842	ERR10441005	GROUP1	ST307-OXA-48	139	388992	5852211	56.64	182871	86389	11	22	0	5089	5089	4680	735	82	ST307	-	-	-	-	-	-	KL102	O2v2	aac(3)-IIa.v1^;aac(6')-Ib-cr.v2;strA.v1^;strB.v1	qnrB1.v2^	-	CatB4.v1?	-	sul2	tet(A).v1	-	dfrA14.v2*	OXA-1;TEM-1D.v1^	-	CTX-M-15	OXA-48	SHV-28.v1^	-	-	-	GyrA-83I;ParC-80I	IncFIB(K);IncFIB(Mar);IncFII(K);IncL/M(pOXA-48)
HGV2_286	PRJEB37504	SAMEA111524843	ERR10441006	GROUP1	ST307-OXA-48	125	480692	5819635	56.68	179138	96157	11	22	0	5046	5047	4646	734	83	ST307	-	-	-	-	-	-	KL102	O2v2	aac(3)-IIa.v1^;aac(6')-Ib-cr.v2;strA.v1^;strB.v1	qnrB1.v2^	-	CatB4.v1?	-	sul2	tet(A).v1	-	dfrA14.v2*	OXA-1;TEM-1D.v1^	-	CTX-M-15	OXA-48	SHV-28.v1^	-	-	-	GyrA-83I;ParC-80I	IncFIB(K);IncFIB(Mar);IncFII(K);IncL/M(pOXA-48)
HGV2_288	PRJEB37504	SAMEA111524844	ERR10441007	GROUP4	ST307-CONTROLS	92	414888	5633652	57.14	195456	108889	10	19	0	4914	4914	4517	716	77	ST307	-	-	-	-	-	-	KL102	O2v2	strA.v1^;strB.v1	qnrB1.v2^	-	-	-	sul2	-	-	dfrA14.v2*	TEM-1D.v1^	-	CTX-M-15	-	SHV-28.v1^	-	-	-	GyrA-83I;ParC-80I	IncFIB(K);IncFII(K)
HGV2_295	PRJEB37504	SAMEA111524845	ERR10441008	GROUP1	ST307-OXA-48	132	480691	5800424	56.67	142531	85079	11	24	0	5036	5036	4632	728	83	ST307	-	-	-	-	-	-	KL102	O2v2	aac(3)-IIa.v1^;aac(6')-Ib-cr.v2;strA.v1^;strB.v1	qnrB1.v2^	-	CatB4.v1?	-	sul2	-	-	dfrA14.v2*	OXA-1;TEM-1D.v1^	-	CTX-M-15	OXA-48	SHV-28.v1^	-	-	-	-	IncFIB(K);IncFIB(Mar);IncFII(K);IncL/M(pOXA-48)
HGV2_297	PRJEB37504	SAMEA14430853	ERR10040034	GROUP1		80	527486	5543171	57.07	184100	99380	10	21	0	4839	4840	4470	682	69	ST896	ybt unknown	-	-	-	-	-	KL3	O2v2	aac(6')-Ib-cr.v2;aadA16*	qnrB6^	-	-	arr-3	sul1;sul1	-	-	dfrA27	-	-	-	OXA-48	SHV-11.v1^	35Q	-	-	-	Col440I;IncFIB(pKPHS1);IncL/M(pOXA-48);IncR
HGV2_298	PRJEB37504	SAMEA111524846	ERR10441009	GROUP1	ST307-OXA-48	128	336076	5817114	56.69	179138	86389	12	24	0	5046	5046	4639	730	82	ST307	-	-	-	-	-	-	KL102	O2v2	aac(3)-IIa.v1^;aac(6')-Ib-cr.v2;strA.v1^;strB.v1	qnrB1.v2^	-	CatB4.v1?	-	sul2	tet(A).v1	-	dfrA14.v2*	OXA-1;TEM-1D.v1^	-	CTX-M-15	OXA-48	SHV-28.v1^	-	-	-	GyrA-83I;GyrA-87N;ParC-80I	IncFIB(K);IncFIB(Mar);IncFII(K);IncL/M(pOXA-48)
HGV2_301	PRJEB37504	SAMEA111524849	ERR10441010	GROUP1	ST307-OXA-48	139	307207	5835203	56.67	154849	80431	14	27	0	5068	5068	4656	736	82	ST307	-	-	-	-	-	-	KL102	O2v2	aac(3)-IIa.v1^;aac(6')-Ib-cr.v2;strA.v1^;strB.v1	qnrB1.v2^	-	CatB4.v1?	-	sul2	tet(A).v1	-	dfrA14.v2*	OXA-1;TEM-1D.v1^	-	CTX-M-15	OXA-48	SHV-28.v1^	-	-	-	-	IncFIB(K);IncFIB(Mar);IncFII(K);IncL/M(pOXA-48)
HGV2_302	PRJEB37504	SAMEA111524850	ERR10441011	GROUP1	ST101-NLSAR	96	458903	5601184	57.03	214745	107070	10	19	0	4855	4855	4451	705	75	ST101	ybt 9; ICEKp3	-	-	-	-	-	KL17	O1v1	aac(3)-IIa.v1^;aac(6')-Ib	-	-	-	arr-2	-	-	-	-	OXA-1	-	CTX-M-15	NDM-1	SHV-1^	-	-	-	-	Col440II;IncFIB(K);IncFIB(pQil);IncFII(K)
HGV2_303	PRJEB37504	SAMEA111524851	ERR10441012	GROUP1	ST307-OXA-48	106	336076	5591405	56.91	182871	96894	12	22	0	4845	4845	4466	711	75	ST307	-	-	-	-	-	-	KL102	O2v2	-	-	-	-	-	-	-	-	-	-	-	-	OXA-48	SHV-28.v1^	-	-	-	-	IncFIB(Mar);IncL/M(pOXA-48)
HGV2_304	PRJEB37504	SAMEA111524852	ERR10441013	GROUP1	ST307-OXA-48	130	336076	5819822	56.68	179092	86389	12	24	0	5051	5051	4644	733	83	ST307	-	-	-	-	-	-	KL102	O2v2	aac(3)-IIa.v1^;aac(6')-Ib-cr.v2;strA.v1^;strB.v1	qnrB1.v2^	-	CatB4.v1?	-	sul2	tet(A).v1	-	dfrA14.v2*	OXA-1;TEM-1D.v1^	-	CTX-M-15	OXA-48	SHV-28.v1^	-	OmpK36-21%	-	-	IncFIB(K);IncFIB(Mar);IncFII(K);IncL/M(pOXA-48)
HGV2_305	PRJEB37504	SAMEA111524853	ERR10441014	GROUP2	ST11-KL105-AMPC	80	493777	5379200	57.42	190593	99385	9	19	0	4735	4736	4350	670	64	ST11	ybt 10; ICEKp4	-	-	-	-	-	KL105	O2v2	aac(6')-Ib-cr.v2^	qnrB4	-	catB3.v2	arr-3	sul1;sul1	-	-	-	DHA-1;OXA-1	-	-	-	SHV-11.v1	35Q	-	-	-	IncR
HGV2_306	PRJEB37504	SAMEA111524854	ERR10441015	GROUP1	ST307-OXA-48	138	396938	5858595	56.66	177647	86389	11	24	0	5097	5097	4682	734	82	ST307	-	-	-	-	-	-	KL102	O2v2	aac(3)-IIa.v1^;aac(6')-Ib-cr.v2;strA.v1^;strB.v1	qnrB1.v2^	-	CatB4.v1?	-	sul2	tet(A).v1	-	dfrA14.v2*	OXA-1;TEM-1D.v1^	-	CTX-M-15	OXA-48	SHV-28.v1^	-	-	-	-	IncFIB(K);IncFIB(Mar);IncFII(K);IncL/M(pOXA-48)
HGV2_307	PRJEB37504	SAMEA111524855	ERR10441016	GROUP1	ST307-OXA-48	129	371569	5817951	56.68	194606	96157	11	21	0	5049	5049	4645	733	83	ST307	-	-	-	-	-	-	KL102	O2v2	aac(3)-IIa.v1^;aac(6')-Ib-cr.v2;strA.v1^;strB.v1	qnrB1.v2^	-	CatB4.v1?	-	sul2	tet(A).v1	-	dfrA14.v2*	OXA-1;TEM-1D.v1^	-	CTX-M-15	OXA-48	SHV-28.v1^	-	-	-	GyrA-83I;GyrA-87N;ParC-80I	IncFIB(K);IncFIB(Mar);IncFII(K);IncL/M(pOXA-48)
HGV2_308	PRJEB37504	SAMEA111524856	ERR10441017	GROUP1	ST307-OXA-48	132	365354	5818276	56.66	177647	96157	13	24	0	5066	5066	4658	731	82	ST307	-	-	-	-	-	-	KL102	O2v2	-	-	-	-	-	-	-	-	-	-	-	-	OXA-48	SHV-28.v1^	-	-	-	-	IncFIB(K);IncFIB(Mar);IncFII(K);IncL/M(pOXA-48)
HGV2_311	PRJEB37504	SAMEA111524858	ERR10441018	GROUP1	ST101-NLSAR	106	458719	5645728	56.95	185787	94476	10	22	0	4895	4895	4490	709	73	ST101	ybt 9; ICEKp3	-	-	-	-	-	KL17	O1v1	aac(3)-IIa.v1^;rmtF	-	-	catB3.v2	arr-2	-	-	-	-	OXA-1	-	CTX-M-15	OXA-48	SHV-1^	-	-	-	GyrA-83F;GyrA-87A;ParC-80I	Col440II;IncFIB(K);IncFIB(pQil);IncFII(K);IncL/M(pOXA-48)
HGV2_312	PRJEB37504	SAMEA7701933	ERR4991611	GROUP1	ST307-OXA-48	129	365354	5823118	56.68	179138	99374	12	22	0	5050	5050	4649	734	84	ST307	-	-	-	-	-	-	KL102	O2v2	aac(3)-IIa.v1^;aac(6')-Ib-cr.v2;strA.v1^;strB.v1	qnrB1.v2^	-	CatB4.v1?	-	sul2	tet(A).v1	-	dfrA14.v2*	OXA-1;TEM-1D.v1^	-	CTX-M-15	OXA-48	SHV-28.v1^	-	-	-	-	IncFIB(K);IncFIB(Mar);IncFII(K);IncL/M(pOXA-48)
HGV2_313	PRJEB37504	SAMEA111524859	ERR10441019	GROUP1	ST11-KL13-OXA48	135	275374	5665599	57.15	110134	68052	16	31	0	4972	4972	4556	710	67	ST11	ybt 16; ICEKp12	-	-	-	-	-	KL13	O3b	aadA2^;aph(4)-Ia	-	-	catA1^	-	sul1	-	-	dfrA12	-	-	CTX-M-1	OXA-48	SHV-11.v1	35Q	OmpK35-7%	-	-	ColRNAI;IncFIB(K);IncFII(K);IncL/M(pOXA-48);IncR
HGV2_315	PRJEB37504	SAMEA111524861	ERR10441020	GROUP1	ST307-OXA-48	161	307207	5865504	56.63	130752	86389	16	30	0	5102	5102	4686	732	85	ST307	-	-	-	-	-	-	KL102	O2v2	aac(3)-IIa.v1^;aac(6')-Ib-cr.v2;strA.v1^;strB.v1	qnrB1.v2^	-	CatB4.v1?	-	sul2	tet(A).v1	-	dfrA14.v2*	OXA-1;TEM-1D.v1^	-	CTX-M-15	OXA-48	SHV-28.v1^	-	-	-	GyrA-83F;GyrA-87A;ParC-80I	ColRNAI;IncFIB(K);IncFIB(Mar);IncFII(K);IncL/M(pOXA-48)
HGV2_328	PRJEB37504	SAMEA111524868	ERR10441021	GROUP1	ST101-NLSAR	114	350221	5601504	57.02	169164	95240	11	22	0	4856	4856	4453	706	73	ST101	ybt 9; ICEKp3	-	-	-	-	-	KL17	O1v1	aac(6')-Ib*;rmtF	-	-	-	arr-2	-	-	-	-	OXA-1	-	CTX-M-15	NDM-1	SHV-1^	-	-	-	GyrA-83I;ParC-80I	Col440II;Col440II;IncFIB(K);IncFIB(pQil);IncFII(K)
HGV2_331	PRJEB37504	SAMEA111524869	ERR10441022	GROUP1	ST11-KL13-OXA48	427	448487	5945755	56.73	127099	64818	14	29	0	5280	5280	4818	709	65	ST11	ybt 16; ICEKp12	-	iuc 5	-	-	-	KL13	O3b	aph3-Ia.v1^;strA.v1^;strB.v1	-	-	-	-	sul2*	-	-	dfrA14.v2*	TEM-1D.v1^	-	CTX-M-1	OXA-48	SHV-11.v1	35Q	-	-	-	ColRNAI;ColpVC;IncFIB(AP001918);IncFIB(K);IncFIC(FII);IncFII(K);IncL/M(pOXA-48);IncQ1
HGV2_333	PRJEB37504	SAMEA111524870	ERR10441023	GROUP1	ST307-OXA-48	136	396960	5821848	56.68	150433	86558	11	23	0	5053	5053	4651	733	83	ST307	-	-	-	-	-	-	KL102	O2v2	aac(3)-IIa.v1^;aac(6')-Ib-cr.v2;strA.v1^;strB.v1	qnrB1.v2^	-	CatB4.v1?	-	sul2	tet(A).v1	-	dfrA14.v2*	OXA-1;TEM-1D.v1^	-	CTX-M-15	OXA-48	SHV-28.v1^	-	OmpK35-0%;OmpK36-14%	-	GyrA-83I;ParC-80I	IncFIB(K);IncFIB(Mar);IncFII(K);IncL/M(pOXA-48)
HGV2_336	PRJEB37504	SAMEA111524872	ERR10441024	GROUP1	ST11-KL13-OXA48	124	385635	5677792	57.14	130536	84589	14	28	0	4984	4985	4571	708	68	ST11	ybt 16; ICEKp12	-	-	-	-	-	KL13	O3b	aadA2^;aph(4)-Ia	-	-	catA1^	-	sul1	-	-	dfrA12	-	-	CTX-M-1	OXA-48	SHV-11.v1	35Q	-	-	-	ColRNAI;IncFIB(K);IncFII(K);IncL/M(pOXA-48);IncR
HGV2_340	PRJEB37504	SAMEA111524874	ERR10441025	GROUP1	ST11-KL13-OXA48	124	450875	5667556	57.15	129410	64431	13	28	0	4972	4972	4557	708	69	ST11	ybt 16; ICEKp12	-	-	-	-	-	KL13	O3b	aadA2^;aph(4)-Ia	-	-	catA1^	-	sul1	-	-	dfrA12	-	-	CTX-M-1	OXA-48	SHV-11.v1	35Q	-	-	GyrA-83I;GyrA-87N;ParC-80I	ColRNAI;IncFIB(K);IncFII(K);IncL/M(pOXA-48);IncR
HGV2_341	PRJEB37504	SAMEA14430855	ERR10040036	GROUP1	ST11-KL13-OXA48	134	255151	5666027	57.15	108673	62316	17	34	0	4984	4984	4565	707	66	ST11	ybt 16; ICEKp12	-	-	-	-	-	KL13	OL104	aadA2^;aph(4)-Ia	-	-	catA1^	-	sul1	-	-	dfrA12	-	-	CTX-M-1	OXA-48	SHV-11.v1	35Q	-	-	-	ColRNAI;IncFIB(K);IncFII(K);IncL/M(pOXA-48);IncR
HGV2_344	PRJEB37504	SAMEA111524877	ERR10441026	GROUP1	ST307-OXA-48	127	396974	5867398	56.66	179138	96425	11	23	0	5100	5100	4689	736	85	ST307	-	-	-	-	-	-	KL102	O2v2	aac(3)-IIa.v1^;aac(6')-Ib-cr.v2;strA.v1^;strB.v1	qnrB1.v2^	-	CatB4.v1?	-	sul2	tet(A).v1	-	dfrA14.v2*	OXA-1;TEM-1D.v1^	-	CTX-M-15	OXA-48	SHV-28.v1^	-	-	-	-	IncFIB(K);IncFIB(Mar);IncFII(K);IncL/M(pOXA-48)
HGV2_350	PRJEB37504	SAMEA111524878	ERR10441027	GROUP4		171	352513	5782284	56.93	135096	79783	14	28	0	5021	5021	4604	738	83	ST15	-	-	-	-	-	-	KL39	O1v1	aac(6')-Ib-cr.v2;aadA2^	-	mphA	CatB4.v1^	-	sul1	tet(A).v1	-	dfrA12	OXA-1;TEM-1D.v1^	-	CTX-M-15	-	SHV-28.v1^	-	-	-	-	IncFIB(K);IncFIB(pKPHS1);IncFII(K);IncFII(K);IncR
HGV2_351	PRJEB37504	SAMEA111524879	ERR10441028	GROUP1	ST11-KL13-OXA48	106	446196	5530573	57.26	167652	95730	12	24	0	4845	4845	4450	693	67	ST11	ybt 16; ICEKp12	-	iuc 5	-	-	-	KL13	O3b	strA.v1^;strB.v1	-	-	-	-	sul2*	-	-	-	-	-	CTX-M-1	OXA-48	SHV-11.v1	35Q	-	-	-	Col440I;ColRNAI;IncFIB(AP001918);IncFIC(FII);IncL/M(pOXA-48);IncQ1
HGV2_352	PRJEB37504	SAMEA111524880	ERR10441029	GROUP1	ST11-KL13-OXA48	112	481830	5533976	57.26	129409	75951	15	28	0	4848	4848	4460	691	65	ST11	ybt 16; ICEKp12	-	iuc 5	-	-	-	KL13	O3b	aph3-Ia.v1^;strA.v1^;strB.v1	-	-	-	-	sul2*	-	-	-	-	-	CTX-M-1	OXA-48	SHV-11.v1	35Q	-	-	GyrA-87N	ColRNAI;IncFIB(AP001918);IncFIC(FII);IncL/M(pOXA-48);IncQ1
HGV2_354	PRJEB37504	SAMEA111524881	ERR10441030	GROUP3	ST307-OXA-48	123	285036	5438976	57.28	120396	66974	17	32	0	4754	4754	4374	695	69	ST307	-	-	-	-	-	-	KL102	O2v2	strA.v1^;strB.v1	qnrS1	-	-	-	sul2	-	-	dfrA14.v2*	TEM-1D.v1^	-	CTX-M-15	-	SHV-28.v1^	-	-	-	-	IncFIB(K);IncFII(K);IncN
HGV2_361	PRJEB37504	SAMEA111524887	ERR10441031	GROUP1	ST11-KL13-OXA48	114	411820	5529721	57.26	126076	76153	16	30	0	4837	4837	4445	694	66	ST11	ybt 16; ICEKp12	-	iuc 5	-	-	-	KL13	O3b	aph3-Ia.v1^;strA.v1^;strB.v1	-	-	-	-	sul2*	-	-	-	-	-	CTX-M-1	OXA-48	SHV-11.v1	35Q	OmpK36GD	-	GyrA-87N	ColRNAI;IncFIB(AP001918);IncFIC(FII);IncL/M(pOXA-48);IncQ1
HGV2_362	PRJEB37504	SAMEA111524888	ERR10441032	GROUP1	ST11-KL13-OXA48	135	639821	5671208	57.14	123358	74242	15	29	0	4968	4969	4558	707	69	ST11	ybt 16; ICEKp12	-	-	-	-	-	KL13	O3b	aph(4)-Ia	-	-	catA1^	-	-	-	-	-	-	-	CTX-M-1	OXA-48	SHV-11.v1	35Q	OmpK35-0%	-	-	ColRNAI;IncFIB(K);IncFII(K);IncL/M(pOXA-48);IncR
HGV2_364	PRJEB37504	SAMEA8391949	ERR6293458	GROUP1	ST437-NDM	73	545928	5315282	57.56	185513	100690	10	20	0	4674	4675	4288	667	61	ST437	ybt 9; ICEKp3	-	-	-	-	-	KL36	O4	aac(6')-Ib-cr.v2;aadA*;aadA16*;strA.v1*;strB.v1	qnrB1.v2^	-	CatB4.v1?	arr-3	sul1;sul2	tet(A).v1	-	dfrA27	OXA-1;TEM-1D.v1^	-	CTX-M-15	NDM-23	SHV-11.v1*	35Q	-	-	GyrA-83I;GyrA-87N;ParC-80I
HGV2_365	PRJEB37504	SAMEA111524889	ERR10441033	GROUP1	ST11-KL13-OXA48	150	243089	5589436	57.23	86465	50536	20	41	0	4917	4917	4505	695	65	ST11	ybt 16; ICEKp12	-	-	-	-	-	KL13	O3b	aadA2^;aph(4)-Ia	-	-	catA1^	-	sul1	-	-	dfrA12	-	-	CTX-M-1	OXA-48	SHV-11.v1	35Q	-	-	GyrA-83I;GyrA-87N;ParC-80I	ColRNAI;IncFIB(K);IncL/M(pOXA-48);IncR
HGV2_366	PRJEB37504	SAMEA111524890	ERR10441034	GROUP1	ST307-OXA-48	127	365354	5797645	56.69	175243	96157	13	24	0	5030	5030	4623	731	83	ST307	-	-	-	-	-	-	KL102	O2v2	aac(3)-IIa.v1^;aac(6')-Ib-cr.v2;strA.v1^;strB.v1	-	-	CatB4.v1?	-	sul2	-	-	-	OXA-1;TEM-1D.v1^	-	CTX-M-15	OXA-48	SHV-28.v1^	-	-	-	GyrA-83F;GyrA-87A;ParC-80I	IncFIB(K);IncFIB(Mar);IncFII(K);IncL/M(pOXA-48)
HGV2_369	PRJEB37504	SAMEA111524892	ERR10441035	GROUP1	ST11-KL13-OXA48	164	255044	5520298	57.27	86535	43331	21	44	0	4868	4868	4463	689	62	ST11	ybt 16; ICEKp12	-	iuc 5	-	-	-	KL13	O3b	strA.v1^;strB.v1	-	-	-	-	sul2*	-	-	-	-	-	CTX-M-1	OXA-48	SHV-11.v1*	35Q	-	-	-	ColRNAI;IncFIB(AP001918);IncFIC(FII);IncL/M(pOXA-48);IncQ1
HGV2_370	PRJEB37504	SAMEA14430856	ERR10040037	CONTROL	ST11-KL13-OXA48	117	715962	5634006	57.23	167652	95730	11	23	0	4938	4938	4527	711	67	ST11	ybt 16; ICEKp12 (truncated)	-	-	-	-	-	KL13	O3b	aadA2^;aph(4)-Ia	-	mphA	catA1^	-	sul1	-	-	dfrA12	-	-	CTX-M-1	-	SHV-11.v1	35Q	-	-	GyrA-83F;GyrA-87A;ParC-80I	ColRNAI;IncFIB(K);IncFII(K);IncR
HGV2_371	PRJEB37504	SAMEA14430857	ERR10040038	GROUP4		100	353759	5450399	57.33	169433	89483	12	23	0	4709	4709	4318	706	70	ST14	ybt 10; ICEKp4	-	-	-	-	-	KL16	O1v1	-	-	-	-	-	-	tet(D)	-	-	-	-	-	-	-	-	-	-	-	Col(MG828);IncFIA(HI1);IncFIB(K);IncFII(K)
HGV2_427	PRJEB37504	SAMEA111524928	ERR10441036	GROUP1	ST307-OXA-48	151	336771	5781190	56.7	124250	74470	14	28	0	5044	5044	4626	727	78	ST307	-	-	-	-	-	-	KL102	O2v2	strA.v1^;strB.v1	-	-	-	-	sul2	-	-	-	TEM-1D.v1^	-	CTX-M-15	OXA-48	SHV-28.v1^	-	-	-	-	IncFIB(K);IncFIB(Mar);IncFII(K);IncL/M(pOXA-48)
HGV2_440	PRJEB37504	SAMEA111524933	ERR10441037	GROUP4		100	336687	5404621	57.32	127756	86389	14	27	0	4701	4701	4330	689	71	ST307	ybt 9; ICEKp3	-	-	-	-	-	KL102	O2v2	aac(3)-IIa.v1^;aac(6')-Ib-cr.v2;strA.v1^;strB.v1	qnrB1.v2^	-	CatB4.v1?	-	sul2	-	-	dfrA14.v2*	OXA-1;TEM-1D.v1^	-	CTX-M-15	-	SHV-28.v1^	-	-	-	-	Col(MG828);Col(MG828);Col(MG828);IncFIB(K)
HGV2_441	PRJEB37504	SAMEA111524934	ERR10441038	GROUP1	ST11-KL13-OXA48	135	249601	5594402	57.16	102431	58775	18	36	0	4905	4905	4501	701	66	ST11	ybt 16; ICEKp12	-	-	-	-	-	KL13	O3b	aph(4)-Ia	-	-	catA1^	-	-	-	-	-	-	-	CTX-M-1	OXA-48	SHV-11.v1	35Q	-	-	GyrA-83F;GyrA-87A;ParC-80I	IncFIB(K);IncFII(K);IncL/M(pOXA-48);IncR
HGV2_442	PRJEB37504	SAMEA111524935	ERR10441039	GROUP1	ST307-OXA-48	147	397174	5825544	56.67	132423	85254	14	28	0	5065	5065	4662	732	82	ST307	-	-	-	-	-	-	KL102	O2v2	aac(3)-IIa.v1^;aac(6')-Ib-cr.v2;strA.v1^;strB.v1	qnrB1.v2^	-	CatB4.v1?	-	sul2	tet(A).v1	-	dfrA14.v2*	OXA-1;TEM-1D.v1^	-	CTX-M-15	OXA-48	SHV-28.v1^	-	-	-	-	IncFIB(K);IncFIB(Mar);IncFII(K);IncL/M(pOXA-48)

## Sheet: Table S3- Spanish ref. genomes
Table S3. Genome information and metadata for the GenBank Spanish genomes used in this study. It includes information about the isolation source, location, and collection year.
	GROUP	Lineage	Isolation_source	City	Country	Collection_year	ST	Yersiniabactin	Colibactin	Aerobactin	Salmochelin	RmpADC	rmpA2	K_locus	O_locus	AGly_acquired	Col_acquired	Fcyn_acquired	Flq_acquired	Gly_acquired	MLS_acquired	Phe_acquired	Rif_acquired	Sul_acquired	Tet_acquired	Tgc_acquired	Tmt_acquired	Bla_acquired	Bla_inhR_acquired	Bla_ESBL_acquired	Bla_ESBL_inhR_acquired	Bla_Carb_acquired	Bla_chr	SHV_mutations	Omp_mutations	Col_mutations	Flq_mutations
GCA_002903925.1	GROUP1	ST11-SPAIN	Human	Valladolid	Spain	2016	ST11	ybt 10; ICEKp4 (truncated)	-	-	-	-	-	unknown (best match = KL24)	O2v1	aac(6')-Ib4^;aadA1.v1^;aadA2^	-	-	-	-	mphE.v2;msrE	CatB4.v1;catA1^;catB2.v1	-	sul1	-	-	dfrA12;dfrB1	OXA-1	-	CTX-M-15	-	OXA-48;VIM-1	SHV-11.v1	35Q	-	MgrB-62%	GyrA-83F;GyrA-87A;ParC-80I
GCA_002903945.1	Table S3.	ST11-SPAIN	Human	Valladolid	Spain	2016	ST11	ybt 10; ICEKp4	-	-	-	-	-	KL24	O2v1	aac(3)-IIa.v1^;aac(6')-Ib-cr.v2	-	-	qnrB1.v1	-	-	CatB4.v1	-	-	-	-	-	OXA-1	-	CTX-M-15	-	OXA-48	SHV-11.v1	35Q	-	-	GyrA-83F;GyrA-87A;ParC-80I
GCA_002903965.1	GROUP1	ST11-SPAIN	Human	Valladolid	Spain	2016	ST3751	ybt 10; ICEKp4 (truncated)	-	-	-	-	-	KL24	O2v1	aac(3)-IIa.v1^;aac(6')-Ib-cr.v2;aph3-Ia.v1^	-	-	qnrB1.v1	-	-	CatB4.v1	-	-	-	-	-	OXA-1	-	CTX-M-15	-	OXA-48	SHV-11.v1	35Q	OmpK36-39%	MgrB-0%	GyrA-83F;GyrA-87A;ParC-80I
GCA_011682765.1	GROUP1	ST101-NLSAR	Human	Madrid	Spain	2015	ST101	ybt 9; ICEKp3	-	-	-	-	-	KL17	O1v1	aac(3)-IIa.v1^;rmtF;strA.v1^	-	-	qnrB4	-	mphA	catB3.v2?	arr-3	sul1;sul2	-	-	-	DHA-1;OXA-1	-	CTX-M-15	-	NDM-1	SHV-1^	-	OmpK35-76%	-	GyrA-83Y;GyrA-87G;ParC-80I
GCA_011684095.1	GROUP1	ST437-NDM	Human	Madrid	Spain	2015	ST437	ybt 9; ICEKp3	-	-	-	-	-	KL36	O4	aac(3)-IIa.v1^;aac(6')-Ib-cr.v2;aadA*;aadA16*;aadA2^;aph3-Ia.v1^;strA.v1*;strB.v1	-	-	qnrB1.v2^	-	mphA	catA1^	arr-3	sul1;sul2	tet(A).v1	-	dfrA12;dfrA27	OXA-1;TEM-1D.v1^	-	CTX-M-15	-	NDM-1	SHV-11.v1*	35Q	-	-	GyrA-83I;ParC-80I
GCA_902166865.1	GROUP1		Human	NA	Spain	2016	ST437	-	-	-	-	-	-	KL52	OL101	aac(6')-Ib;aac(6')-Ib;aac(6')-Ib;aac(6')-Ib'.v1;aadA*;aph3-Ia.v1^;rmtF;rmtF;rmtF	-	-	qnrS1	-	mphA	catII.2*	arr-2;arr-2;arr-2	sul1	-	-	dfrA14.v2*	TEM-1D.v1^	-	CTX-M-15;CTX-M-15	-	NDM-7	SHV-11.v1	35Q	-	-	GyrA-83I;ParC-80I
GCA_902166875.1	GROUP1	ST101-NLSAR	Human	NA	Spain	2016	ST101	ybt 9; ICEKp3 (truncated)	-	-	-	-	-	KL17	O1v1	aac(6')-Ib;aac(6')-Ib-cr.v2;rmtF	-	-	-	-	-	CatB4.v1*;catB3.v2	arr-2	-	-	-	-	OXA-1	-	CTX-M-15	-	NDM-1	SHV-1^	-	OmpK35-76%	-	GyrA-83Y;GyrA-87G;ParC-80I
GCA_902166895.1	GROUP1		Human	NA	Spain	2016	ST101	-	-	-	-	-	-	KL17	O1v1	aac(6')-Ib4^;aadA1.v1^	-	-	-	-	-	catB2.v1	-	sul1	-	-	dfrB1	-	-	-	-	VIM-1	SHV-1^	-	-	-	-
GCA_902166925.1	GROUP1	ST11-SPAIN	Human	NA	Spain	2016	ST11	ybt 10; ICEKp4	-	-	-	-	-	KL24	O2v1	aac(3)-IIa.v1^;aac(3)-IIa.v1^;aac(3)-IIa.v1^;aac(3)-IIa.v1^;aac(3)-IIa.v1^;aac(6')-Ib-cr.v2;aadA2^;aph3-Ia.v1^	-	-	qnrB1.v1	-	mphA	CatB4.v1;catA1^	-	sul1	-	-	dfrA12	OXA-1	-	CTX-M-15	-	OXA-48	SHV-11.v1	35Q	-	-	GyrA-83F;GyrA-87A;ParC-80I
GCA_903993065.1	GROUP1	ST101-NLSAR	Human	Valencia	Spain	2017	ST101	ybt 9; ICEKp3	-	-	-	-	-	KL17	O1v1	aac(6')-Ib;aac(6')-Ib-cr.v2;aac(6')-Ib-cr.v2*;rmtF	-	-	-	-	-	CatB4.v1*;catB3.v2	arr-2	-	-	-	-	OXA-1;OXA-1	-	CTX-M-15	-	NDM-1	SHV-1^	-	OmpK35-76%	-	GyrA-83Y;GyrA-87G;ParC-80I
GCA_903993195.1	GROUP1	ST101-NLSAR	Human	Valencia	Spain	2017	ST101	ybt 9; ICEKp3	-	-	-	-	-	KL17	O1v1	aac(3)-IIa.v1^;aac(6')-Ib;aac(6')-Ib-cr.v2*;rmtF	-	-	-	-	-	CatB4.v1*	arr-2	-	-	-	-	OXA-1	-	CTX-M-15;CTX-M-15	-	NDM-1;OXA-48	SHV-1^	-	OmpK35-76%	-	GyrA-83Y;GyrA-87G;ParC-80I
GCA_903993205.1	GROUP1	ST101-NLSAR	Human	Madrid	Spain	2017	ST101	ybt 9; ICEKp3	-	-	-	-	-	KL17	O1v1	aac(3)-IIa.v1^;aac(6')-Ib;aac(6')-Ib-cr.v2*;aac(6')-Ib-cr.v2*;rmtF	-	-	-	-	-	CatB4.v1*;catB3.v2	arr-2	-	-	-	-	OXA-1;OXA-1	-	CTX-M-15	-	NDM-1	SHV-1^	-	OmpK35-76%	-	GyrA-83Y;GyrA-87G;ParC-80I
GCA_905217755.1	GROUP1	ST11-SPAIN	Human	Madrid	Spain	2018	ST11	ybt 10; ICEKp4	-	-	-	-	-	KL24	O2v1	aadA2^;aph3-Ia.v1^	-	-	-	-	mphA	-	-	sul1	-	-	dfrA12	-	-	CTX-M-15;CTX-M-15;CTX-M-15;CTX-M-15	-	OXA-48	SHV-11.v1	35Q	-	-	GyrA-83F;GyrA-87A;ParC-80I
GCA_905217785.1	GROUP1	ST11-SPAIN	Human	Madrid	Spain	2018	ST11	ybt 10; ICEKp4 (truncated)	-	-	-	-	-	KL24	O2v1	aac(3)-IIa.v1^;aac(6')-Ib-cr.v2	-	-	qnrB1.v1	-	-	CatB4.v1	-	-	-	-	-	OXA-1	-	CTX-M-15;CTX-M-15;CTX-M-15	-	OXA-48	SHV-11.v1	35Q	-	-	GyrA-83F;GyrA-87A;ParC-80I
GCA_905217815.1	GROUP1	ST11-SPAIN	Human	Madrid	Spain	2018	ST11	ybt 10; ICEKp4	-	-	-	-	-	KL24	O2v1	aadA2^;aph3-Ia.v1^	-	-	-	-	mphA	-	-	sul1	-	-	dfrA12	-	-	CTX-M-15	-	OXA-48	SHV-11.v1^	35Q	OmpK35-40%	-	GyrA-83F;GyrA-87A;ParC-80I
GCA_905217855.1	GROUP1	ST11-SPAIN	Human	Madrid	Spain	2018	ST11	ybt 10; ICEKp4 (truncated)	-	-	-	-	-	KL24	O2v1	aac(3)-IIa.v1^;aac(6')-Ib-cr.v2;aph3-Ia.v1^	-	-	qnrB1.v1	-	-	CatB4.v1	-	-	-	-	-	OXA-1	-	CTX-M-15;CTX-M-15;CTX-M-15	-	OXA-48	SHV-11.v1	35Q	-	-	GyrA-83F;GyrA-87A;ParC-80I
GCA_905217885.1	GROUP1	ST11-SPAIN	Human	Madrid	Spain	2018	ST11	ybt 10; ICEKp4	-	-	-	-	-	KL24	O2v1	aac(3)-IIa.v1^;aac(6')-Ib-cr.v2;aadA2^;aph3-Ia.v1^	-	-	qnrB1.v1	-	mphA	CatB4.v1;catA1^	-	sul1	-	-	dfrA12	OXA-1	-	CTX-M-15;CTX-M-15	-	OXA-48;OXA-48	SHV-11.v1	35Q	-	-	GyrA-83F;GyrA-87A;ParC-80I
GCA_905217895.1	GROUP1	ST11-SPAIN	Human	Madrid	Spain	2018	ST11	ybt 10; ICEKp4 (incomplete)	-	-	-	-	-	KL24	O2v1	aadA2^;aph3-Ia.v1^	-	-	-	-	mphA	catA1^	-	sul1	-	-	dfrA12	-	-	CTX-M-15;CTX-M-15	-	OXA-48	SHV-11.v1	35Q	-	-	GyrA-83F;GyrA-87A;ParC-80I
GCA_905218865.1	GROUP1	ST11-SPAIN	Human	Madrid	Spain	2018	ST11	-	-	-	-	-	-	KL24	O2v1	aadA1.v1^;aadA1.v1^	-	-	-	-	-	catA1^	-	sul1;sul1	tet(A).v1	-	dfrA1.v2;dfrA1.v2	TEM-1D.v1^	-	CTX-M-15	-	OXA-48	SHV-11.v1	35Q	-	-	GyrA-83F;GyrA-87A;ParC-80I
GCA_905218905.1	GROUP1	ST11-SPAIN	Human	Madrid	Spain	2018	ST11	ybt 10; ICEKp4	-	-	-	-	-	KL24	O2v1	aadA2^;aph3-Ia.v1^	-	-	qnrS1	-	mphA	catA1^	-	sul1	-	-	dfrA12	-	-	CTX-M-15;CTX-M-15	-	OXA-48	SHV-11.v1	35Q	-	-	GyrA-83F;GyrA-87A;ParC-80I
GCA_905218935.1	GROUP1	ST11-SPAIN	Human	Madrid	Spain	2018	ST11	ybt 10; ICEKp4	-	-	-	-	-	KL24	O2v1	-	-	-	-	-	-	catA1^	-	-	-	-	-	-	-	CTX-M-15;CTX-M-15;CTX-M-15	-	OXA-48;OXA-48	SHV-11.v1	35Q	-	-	GyrA-83F;GyrA-87A;ParC-80I
GCA_905218945.1	GROUP1	ST11-SPAIN	Human	Cadiz	Spain	2018	ST11	ybt 10; ICEKp4	-	-	-	-	-	KL24	O2v1	aac(3)-IIa.v1^;aac(6')-Ib-cr.v2;aadA2^;aph3-Ia.v1^	-	-	qnrB1.v1	-	mphA	CatB4.v1;catA1^	-	sul1	-	-	dfrA12	OXA-1	-	CTX-M-15;CTX-M-15;CTX-M-15	-	OXA-48	SHV-11.v1	35Q	-	-	GyrA-83F;GyrA-87A;ParC-80I
GCA_905218955.1	CONTROL	ST11-SPAIN	Human	Cadiz	Spain	2018	ST11	ybt 10; ICEKp4	-	-	-	-	-	KL24	O2v1	aac(3)-IIa.v1^;aph3-Ia.v1^	-	-	qnrS1	-	mphA	catA1^	-	sul1	-	-	dfrA14.v2*	-	-	CTX-M-15;CTX-M-15	-	-	SHV-11.v1	35Q	-	-	GyrA-83F;GyrA-87A;ParC-80I
GCA_905218975.1	GROUP1	ST11-SPAIN	Human	Madrid	Spain	2018	ST11	ybt 10; ICEKp4 (truncated)	-	-	-	-	-	KL24	O2v1	aac(3)-IIa.v1^;aadA2^	-	-	qnrB1.v1	-	-	catA1^	-	sul1	-	-	dfrA12	-	-	CTX-M-15;CTX-M-15;CTX-M-15	-	OXA-48	SHV-11.v1	35Q	OmpK36-83%	-	GyrA-83F;GyrA-87A;ParC-80I
GCA_905218985.1	GROUP1	ST11-SPAIN	Human	Madrid	Spain	2018	ST11	ybt 10; ICEKp4	-	-	-	-	-	KL24	O2v1	aac(3)-IIa.v1^;aadA2^	-	-	qnrB1.v1	-	mphA	catA1^	-	sul1	-	-	dfrA12	-	-	CTX-M-15;CTX-M-15;CTX-M-15	-	OXA-48	SHV-11.v1	35Q	-	-	GyrA-83F;GyrA-87A;ParC-80I
GCA_905218995.1	GROUP1		Human	Barcelona	Spain	2018	ST307	-	-	-	-	-	-	KL102	O2v2	aac(3)-IIa.v1;aac(6')-Ib-cr.v2;aadA16*	-	-	-	-	-	-	arr-3^	sul1	-	-	dfrA27	TEM-1D.v1^	-	CTX-M-15	-	OXA-48	SHV-28.v1^	-	OmpK35-32%	-	GyrA-83I;ParC-80I
GCA_905219075.1	CONTROL	ST307-SPAIN	Human	Madrid	Spain	2018	ST307	-	-	-	-	-	-	KL102	O2v2	aac(3)-IIa.v1^;aac(6')-Ib-cr.v2	-	-	qnrB1.v2^	-	-	CatB4.v1	-	-	-	-	dfrA14.v2*	OXA-1	-	-	-	-	SHV-28.v1^	-	-	-	GyrA-83I;ParC-80I
GCA_905219085.1	GROUP1	ST307-SPAIN	Human	Madrid	Spain	2018	ST307	-	-	-	-	-	-	KL102	O2v2	aac(3)-IIa.v1^;aac(6')-Ib-cr.v2;strA.v1^;strB.v1	-	-	qnrB1.v2^	-	-	CatB4.v1	-	sul2	-	-	dfrA14.v2*	OXA-1;TEM-1D.v1^;TEM-1D.v1^	-	CTX-M-15	-	KPC-3	SHV-28.v1^	-	-	-	GyrA-83I;ParC-80I
GCA_905219095.1	GROUP1	ST307-SPAIN	Human	Madrid	Spain	2018	ST307	-	-	-	-	-	-	KL102	O2v2	aac(3)-IIa.v1^;aac(6')-Ib-cr.v2;strA.v1^;strB.v1	-	-	qnrB1.v2^	-	-	CatB4.v1	-	sul2	-	-	dfrA14.v2*	OXA-1;TEM-1D.v1^;TEM-1D.v1^	-	CTX-M-15	-	KPC-3	SHV-28.v1^	-	-	-	GyrA-83I;ParC-80I
GCA_905219105.1	CONTROL		Human	Madrid	Spain	2018	ST307	-	-	-	-	-	-	KL102	O2v2	aac(3)-IIa.v1^;aac(6')-Ib-cr.v2;strA.v1^;strB.v1	-	-	qnrB1.v2^	-	-	CatB4.v1	-	sul2	tet(A).v1	-	dfrA14.v2*	OXA-1;TEM-1D.v1^	-	CTX-M-15;CTX-M-15	-	-	SHV-28.v1^	-	-	-	GyrA-83I;ParC-80I
GCA_905219115.1	GROUP1	ST307-SPAIN	Human	Madrid	Spain	2018	ST307	-	-	-	-	-	-	KL102	O2v2	aac(3)-IIa.v1^;aac(6')-Ib-cr.v2;strA.v1^;strB.v1	-	-	qnrB1.v2^	-	-	CatB4.v1	-	sul2	-	-	dfrA14.v2*	OXA-1;TEM-1D.v1^;TEM-1D.v1^	-	CTX-M-15	-	KPC-3	SHV-28.v1^	-	-	-	GyrA-83I;ParC-80I
GCA_905219125.1	GROUP1	ST307-SPAIN	Human	Madrid	Spain	2018	ST307	-	-	-	-	-	-	KL102	O2v2	aac(3)-IIa.v1^;aac(6')-Ib-cr.v2;strA.v1^;strB.v1	-	-	qnrB1.v2^	-	-	CatB4.v1	-	sul2	-	-	dfrA14.v2*	OXA-1;TEM-1D.v1^;TEM-1D.v1^	-	CTX-M-15	-	KPC-3	SHV-28.v1^	-	-	-	GyrA-83I;ParC-80I
GCA_905219135.1	GROUP1	ST307-SPAIN	Human	Madrid	Spain	2018	ST307	-	-	-	-	-	-	KL102	O2v2	aac(3)-IIa.v1^;aac(6')-Ib-cr.v2;strA.v1^;strB.v1	-	-	qnrB1.v2^	-	-	CatB4.v1	-	sul2	-	-	dfrA14.v2*	OXA-1;TEM-1D.v1^;TEM-1D.v1^	-	CTX-M-15	-	KPC-3	SHV-28.v1^	-	-	-	GyrA-83I;ParC-80I
GCA_905219145.1	GROUP1	ST307-SPAIN	Human	Madrid	Spain	2018	ST307	-	-	-	-	-	-	KL102	O2v2	aac(3)-IIa.v1^;aac(6')-Ib-cr.v2;strA.v1^;strB.v1	-	-	qnrB1.v2^	-	-	CatB4.v1	-	sul2	-	-	dfrA14.v2*	OXA-1;TEM-1D.v1^;TEM-1D.v1^	-	CTX-M-15	-	KPC-3	SHV-28.v1^	-	-	-	GyrA-83I;ParC-80I
GCA_905219165.1	GROUP1	ST307-SPAIN	Human	Madrid	Spain	2018	ST307	-	-	-	-	-	-	KL102	O2v2	aac(3)-IIa.v1^;aac(6')-Ib-cr.v2;strA.v1^;strB.v1	-	-	qnrB1.v2^	-	-	CatB4.v1	-	sul2	-	-	dfrA14.v2*	OXA-1;TEM-1D.v1^;TEM-1D.v1^	-	CTX-M-15	-	KPC-3	SHV-28.v1^	-	-	-	GyrA-83I;ParC-80I
GCA_905219175.1	CONTROL	ST307-SPAIN	Human	Madrid	Spain	2018	ST307	-	-	-	-	-	-	KL102	O2v2	aac(3)-IIa.v1^;aac(6')-Ib-cr.v2;strA.v1^;strB.v1	-	-	qnrB1.v2^	-	-	CatB4.v1	-	sul2	-	-	dfrA14.v2*	OXA-1;TEM-1D.v1^	-	CTX-M-15	-	-	SHV-28.v1^	-	-	-	GyrA-83I;ParC-80I
GCA_905219185.1	GROUP1	ST307-SPAIN	Human	Madrid	Spain	2018	ST307	-	-	-	-	-	-	KL102	O2v2	aac(3)-IIa.v1^;aac(6')-Ib-cr.v2;strA.v1^;strB.v1	-	-	qnrB1.v2^	-	-	CatB4.v1	-	sul2	-	-	dfrA14.v2*	OXA-1;TEM-1D.v1^;TEM-1D.v1^	-	CTX-M-15	-	KPC-3	SHV-28.v1^	-	-	-	GyrA-83I;ParC-80I
GCA_905219345.1	GROUP1		Human	Fundacio Althaia. Manresa	Spain	2016	ST307	ybt 10; ICEKp4	-	-	-	-	-	KL102	O2v2	aac(3)-IIa.v1^;aac(6')-Ib-cr.v2;strA.v1^;strB.v1	-	-	qnrB1.v2^	-	-	CatB4.v1	-	sul2	-	-	dfrA14.v2*	OXA-1;TEM-1D.v1^;TEM-1D.v1^	-	CTX-M-15	-	KPC-3	SHV-28.v1^	-	-	-	GyrA-83I;ParC-80I
GCA_905219355.1	GROUP1	ST11-SPAIN	Human	Madrid	Spain	2018	ST11	ybt 10; ICEKp4	-	-	-	-	-	KL24	O2v1	aac(3)-IIa.v1^;aac(6')-Ib-cr.v2;aadA2^;aph3-Ia.v1^	-	-	qnrB1.v1	-	mphA	CatB4.v1;catA1^	-	sul1	-	-	dfrA12	OXA-1	-	CTX-M-15;CTX-M-15	-	OXA-48;OXA-48	SHV-11.v1	35Q	-	-	GyrA-83F;GyrA-87A;ParC-80I
GCA_905219365.1	GROUP1	ST307-SPAIN	Human	Madrid	Spain	2018	ST307	-	-	-	-	-	-	KL102	O2v2	aac(3)-IIa.v1^;aac(6')-Ib-cr.v2;strA.v1^;strB.v1	-	-	qnrB1.v2^	-	-	CatB4.v1	-	sul2	-	-	dfrA14.v2*	OXA-1;TEM-1D.v1^	-	CTX-M-15	-	KPC-3	SHV-28.v1^	-	-	-	GyrA-83I;ParC-80I
GCA_905232405.1	GROUP1	ST11-SPAIN	Human	Madrid	Spain	2018	ST11	ybt 10; ICEKp4 (truncated)	-	-	-	-	-	KL24	O2v1	aac(3)-IIa.v1^;aph3-Ia.v1^	-	-	-	-	-	-	-	-	-	-	-	-	-	CTX-M-15;CTX-M-15	-	OXA-48	SHV-11.v1	35Q	OmpK36-0%	-	GyrA-83F;GyrA-87A;ParC-80I
GCA_905232505.1	GROUP1	ST11-KL105-AMPC	Human	Palma de Mallorca	Spain	2018	ST11	ybt 10; ICEKp4	-	-	-	-	-	KL105	O2v2	aac(6')-Ib-cr.v2*;aac(6')-Ib-cr.v2^;aac(6')-Ib4^;aadA1.v1^;aadA1.v1^;aadA2^;aph3-Ia.v1^	-	-	-	-	mphA	catA1^;catB3.v2	arr-3	sul1;sul1	-	-	dfrA12;dfrB1;dfrB1	OXA-1	-	-	-	VIM-1	SHV-11.v1	35Q	-	-	GyrA-83I;ParC-80I
GCA_905232705.1	CONTROL	ST11-SPAIN	Human	Santander	Spain	2018	ST5000	ybt 10; ICEKp4	-	-	-	-	-	KL24	O2v1	aac(3)-IIa.v1^;aac(6')-Ib-cr.v2;aadA2^;strA.v1^;strB.v1	-	-	qnrB1.v1	-	-	CatB4.v1;catA1^	-	sul1;sul2	-	-	dfrA12	OXA-1;TEM-1D.v1^	-	CTX-M-15;CTX-M-15	-	-	SHV-11.v1	35Q	-	-	GyrA-83F;GyrA-87A;ParC-80I
GCA_905232725.1	GROUP1	ST11-SPAIN	Human	Santander	Spain	2018	ST5000	ybt 10; ICEKp4	-	-	-	-	-	KL24	O2v1	aac(6')-Ib-cr.v2;aadA2^	-	-	qnrB1.v1	-	-	CatB4.v1;catA1^	-	sul1	-	-	dfrA12	OXA-1	-	CTX-M-15	-	OXA-48	SHV-11.v1	35Q	-	-	GyrA-83F;GyrA-87A;ParC-80I
GCA_905232735.1	GROUP1	ST11-SPAIN	Human	Santander	Spain	2018	ST5000	ybt 10; ICEKp4	-	-	-	-	-	KL24	O2v1	aac(3)-IIa.v1^;aac(6')-Ib-cr.v2;aadA2^	-	-	qnrB1.v1	-	-	CatB4.v1;catA1^	-	sul1	-	-	dfrA12	OXA-1	-	CTX-M-15;CTX-M-15	-	OXA-48	SHV-11.v1	35Q	-	-	GyrA-83F;GyrA-87A;ParC-80I
GCA_905232745.1	GROUP1	ST11-SPAIN	Human	Santander	Spain	2018	ST11	ybt 10; ICEKp4	-	-	-	-	-	KL24	O2v1	aac(3)-IIa.v1^;aac(3)-IIa.v1^;aac(6')-Ib-cr.v2;aadA2^;strA.v1^;strB.v1	-	-	qnrB1.v1;qnrB1.v1	-	-	CatB4.v1	-	sul1;sul2	-	-	dfrA12	OXA-1;TEM-1D.v1^	-	CTX-M-15;CTX-M-15;CTX-M-15	-	OXA-48	SHV-11.v1	35Q	-	-	GyrA-83F;GyrA-87A;ParC-80I
GCA_905232755.1	GROUP1	ST11-SPAIN	Human	Santander	Spain	2018	ST11	ybt 10; ICEKp4	-	-	-	-	-	KL24	O2v1	-	-	-	-	-	-	catA1^	-	-	-	-	-	-	-	CTX-M-15;CTX-M-15;CTX-M-15	-	OXA-48	SHV-11.v1	35Q	-	-	GyrA-83F;GyrA-87A;ParC-80I
GCA_905232765.1	GROUP1	ST11-SPAIN	Human	Santander	Spain	2018	ST5000	ybt 10; ICEKp4	-	-	-	-	-	KL24	O2v1	aac(3)-IIa.v1^;aac(6')-Ib-cr.v2;aadA5	-	-	qnrB1.v1;qnrS1	-	-	CatB4.v1;catA1^	-	sul1	-	-	dfrA14.v2*;dfrA17	OXA-1	-	CTX-M-15	-	OXA-48	SHV-11.v1	35Q	-	-	GyrA-83F;GyrA-87A;ParC-80I
GCA_905232795.1	GROUP1	ST11-SPAIN	Human	Santander	Spain	2018	ST5000	ybt 10; ICEKp4	-	-	-	-	-	KL24	O2v1	aac(3)-IIa.v1^;aac(6')-Ib-cr.v2;aadA2^;strA.v1^;strB.v1	-	-	qnrB1.v1	-	-	CatB4.v1;catA1^	-	sul1;sul2	-	-	dfrA12	OXA-1;TEM-1D.v1^	-	CTX-M-15;CTX-M-15	-	OXA-48	SHV-11.v1	35Q	-	-	GyrA-83F;GyrA-87A;ParC-80I
GCA_905232825.1	GROUP1		Human	Barcelona	Spain	2018	ST101	ybt 9; ICEKp3	-	-	-	-	-	KL17	O1v1	aac(6')-Ib-cr.v2	-	-	-	-	-	CatB4.v1	-	-	-	-	dfrA14.v2*	OXA-1	-	CTX-M-15	-	OXA-48	SHV-1^	-	-	-	GyrA-83Y;GyrA-87G;ParC-80I
GCA_905232835.1	GROUP1		Human	Barcelona	Spain	2018	ST307	-	-	-	-	-	-	KL102	O2v2	aac(3)-IIa.v1;aac(6')-Ib-cr.v2;aadA16*	-	-	qnrB4	-	-	-	arr-3	sul1	-	-	dfrA27	TEM-1D.v1^	-	CTX-M-15	-	OXA-48	SHV-28.v1^	-	OmpK35-32%	-	GyrA-83I;ParC-80I
GCA_905232855.1	GROUP1	ST11-KL13-OXA48	Human	Valencia	Spain	2018	ST11	ybt 16; ICEKp12	-	iuc 5	-	-	-	KL13	O3b	aph3-Ia.v1^;strA.v1^;strB.v1	-	-	-	-	-	-	-	sul2*	-	-	-	-	-	CTX-M-1	-	OXA-48	SHV-11.v1	35Q	-	-	GyrA-83I;ParC-80I
GCA_905232865.1	GROUP1	ST307-OXA-48	Human	Valencia	Spain	2018	ST307	-	-	-	-	-	-	KL102	O2v2	aac(3)-IIa.v1^;aac(6')-Ib-cr.v2;strA.v1^;strB.v1	-	-	-	-	-	CatB4.v1	-	sul2	-	-	-	OXA-1;TEM-1D.v1^	-	CTX-M-15	-	OXA-48	SHV-28.v1^	-	-	-	GyrA-83I;ParC-80I
GCA_905232875.1	GROUP1	ST11-KL13-OXA48	Human	Valencia	Spain	2018	ST11	ybt 16; ICEKp12	-	iuc 5	-	-	-	KL13	O3b	aph3-Ia.v1^	-	-	-	-	-	-	-	-	-	-	-	-	-	CTX-M-1	-	OXA-48	SHV-11.v1	35Q	-	-	GyrA-83I;ParC-80I
GCA_905232885.1	GROUP1	ST437-NDM	Human	Valencia	Spain	2018	ST437	ybt 9; ICEKp3	-	-	-	-	-	KL36	O4	aac(6')-Ib-cr.v2;aac(6')-Ib-cr.v2;aadA*;aadA16*;strA.v1*;strB.v1	-	-	qnrB1.v2^	-	-	CatB4.v1	arr-3	sul1;sul1;sul2	tet(A).v1	-	dfrA27	OXA-1;TEM-1D.v1^	-	CTX-M-15	-	NDM-23	SHV-11.v1*	35Q	-	-	GyrA-83I;ParC-80I
GCA_905232895.1	GROUP1	ST307-OXA-48	Human	Valencia	Spain	2018	ST307	-	-	-	-	-	-	KL102	O2v2	aac(3)-IIa.v1^;aac(6')-Ib-cr.v2;strA.v1^;strB.v1	-	-	qnrB1.v2^	-	-	CatB4.v1	-	sul2	tet(A).v1	-	dfrA14.v2*	OXA-1;TEM-1D.v1^	-	CTX-M-15	-	OXA-48	-	-	-	-	GyrA-83I;ParC-80I
GCA_905232905.1	GROUP1	ST11-KL13-OXA48	Human	Valencia	Spain	2018	ST11	ybt 16; ICEKp12	-	-	-	-	-	KL13	O3b	aadA2^;aph(4)-Ia	-	-	-	-	-	catA1^	-	sul1	-	-	dfrA12	-	-	CTX-M-1	-	OXA-48	SHV-11.v1	35Q	-	-	GyrA-83I;ParC-80I
GCA_905232915.1	GROUP1	ST11-KL13-OXA48	Human	Valencia	Spain	2018	ST11	ybt 16; ICEKp12	-	-	-	-	-	KL13	O3b	aadA2^;aph(4)-Ia	-	-	-	-	-	catA1^	-	sul1	-	-	dfrA12	-	-	CTX-M-58.v2	-	OXA-48	SHV-11.v1	35Q	-	-	GyrA-83I;ParC-80I
GCA_905232925.1	GROUP1	ST11-KL13-OXA48	Human	Valencia	Spain	2018	ST11	ybt 16; ICEKp12	-	-	-	-	-	KL13	O3b	aph(4)-Ia	-	-	-	-	-	catA1^	-	-	-	-	-	-	-	CTX-M-1	-	OXA-48	SHV-11.v1	35Q	-	-	GyrA-83I;ParC-80I
GCA_905232935.1	GROUP1	ST307-OXA-48	Human	Valencia	Spain	2018	ST307	-	-	-	-	-	-	KL102	O2v2	aac(3)-IIa.v1^;aac(6')-Ib-cr.v2;strA.v1^;strB.v1	-	-	qnrB1.v2^	-	-	CatB4.v1	-	sul2	tet(A).v1	-	dfrA14.v2*	OXA-1;TEM-1D.v1^	-	CTX-M-15	-	OXA-48	SHV-28.v1^	-	-	-	GyrA-83I;ParC-80I
GCA_905232945.1	GROUP1	ST11-KL13-OXA48	Human	Valencia	Spain	2018	ST11	ybt 16; ICEKp12	-	iuc 5	-	-	-	KL13	O3b	strA.v1^;strB.v1	-	-	-	-	-	-	-	sul2*	-	-	-	-	-	CTX-M-1	-	OXA-48	SHV-11.v1	35Q	-	-	GyrA-83I;ParC-80I
GCA_905232955.1	GROUP1	ST307-OXA-48	Human	Valencia	Spain	2018	ST307	-	-	-	-	-	-	KL102	O2v2	-	-	-	-	-	-	-	-	-	-	-	-	-	-	-	-	OXA-48	SHV-28.v1^	-	-	-	GyrA-83I;ParC-80I
GCA_905232965.1	GROUP1	ST307-OXA-48	Human	Valencia	Spain	2018	ST307	-	-	-	-	-	-	KL102	O2v2	-	-	-	-	-	-	-	-	-	-	-	-	-	-	-	-	OXA-48	SHV-28.v1^	-	-	-	GyrA-83I;ParC-80I
GCA_905232975.1	GROUP1	ST11-KL13-OXA48	Human	Valencia	Spain	2018	ST11	ybt 16; ICEKp12	-	iuc 5	-	-	-	KL13	O3b	aph3-Ia.v1^;strA.v1^;strB.v1	-	-	-	-	-	-	-	sul2*	-	-	-	-	-	CTX-M-1	-	OXA-48	SHV-11.v1	35Q	-	-	GyrA-83I;ParC-80I
GCA_905232985.1	GROUP1	ST307-OXA-48	Human	Valencia	Spain	2018	ST307	-	-	-	-	-	-	KL102	O2v2	aac(6')-Ib-cr.v2	-	-	qnrB1.v2^	-	-	CatB4.v1	-	-	tet(A).v1	-	dfrA14.v2*	OXA-1	-	-	-	OXA-48	SHV-28.v1^	-	-	-	GyrA-83I;ParC-80I
GCA_905232995.1	GROUP1	ST437-OXA48	Human	Valencia	Spain	2018	ST437	-	-	-	-	-	-	KL36	O4	aac(3)-IId^;aac(6')-Ib-cr.v2;aac(6')-Ib-cr.v2;aph3-Ia.v1^;aph3-Ia.v1^	-	-	qnrS1	-	mphA;mphA	catB3.v2;catB3.v2	arr-3;arr-3	sul1;sul1	-	-	-	OXA-1;OXA-1	-	SHV-12	-	OXA-48	SHV-11.v1^	238S;240K;35Q;35Q	-	-	GyrA-83I;ParC-80I
GCA_905233005.1	CONTROL	ST437-NDM	Human	Valencia	Spain	2018	ST437	ybt 9; ICEKp3	-	-	-	-	-	KL36	O4	aac(6')-Ib-cr.v2;aac(6')-Ib-cr.v2;aadA16*;strA.v1*;strB.v1	-	-	qnrB1.v2^	-	-	CatB4.v1	arr-3	sul1;sul2	tet(A).v1	-	dfrA27	OXA-1;TEM-1D.v1^	-	CTX-M-15	-	-	SHV-11.v1*	35Q	-	-	GyrA-83I;ParC-80I
GCA_905233015.1	GROUP1	ST307-OXA-48	Human	Valencia	Spain	2018	ST307	-	-	-	-	-	-	KL102	O2v2	aac(3)-IIa.v1^;aac(6')-Ib-cr.v2;strA.v1^;strB.v1	-	-	qnrB1.v2^	-	-	CatB4.v1	-	sul2	tet(A).v1	-	dfrA14.v2*	OXA-1;TEM-1D.v1^	-	CTX-M-15	-	OXA-48	SHV-28.v1^	-	-	-	GyrA-83I;ParC-80I
GCA_905233085.1	GROUP3		Human	Barcelona	Spain	2018	ST101	ybt 9; ICEKp3	-	-	-	-	-	KL17	O1v1	aac(3)-IId^;aac(6')-Ib-cr.v2;strA.v1*;strB.v1*	-	-	-	-	-	CatB4.v1	-	sul2	tet(D)	-	dfrA14.v2*	OXA-1;TEM-1D.v1^;TEM-1D.v1^	-	CTX-M-15	-	-	SHV-1^	-	OmpK36GD	-	GyrA-83Y;GyrA-87G;ParC-80I
GCA_905329505.1	GROUP1	ST11-SPAIN	Human	Santander	Spain	2018	ST5000	ybt 10; ICEKp4	-	-	-	-	-	KL24	O2v1	aadA2^	-	-	-	-	-	catA1^	-	sul1	-	-	dfrA12	-	-	CTX-M-15	-	OXA-48	SHV-11.v1	35Q	OmpK36-0%	-	GyrA-83F;GyrA-87A;ParC-80I
GCA_905329515.1	GROUP1	ST11-SPAIN	Human	Santander	Spain	2018	ST11	ybt 10; ICEKp4	-	-	-	-	-	KL24	O2v1	aac(3)-IIa.v1^;aac(6')-Ib-cr.v2;strA.v1^;strB.v1	-	-	qnrB1.v1	-	-	CatB4.v1;catA1^	-	sul2	-	-	-	OXA-1;TEM-1D.v1^	-	CTX-M-15;CTX-M-15	-	OXA-48	SHV-11.v1	35Q	-	-	GyrA-83F;GyrA-87A;ParC-80I
GCA_905329525.1	GROUP1	ST11-SPAIN	Human	Santander	Spain	2018	ST5000	ybt 10; ICEKp4	-	-	-	-	-	KL24	O2v1	aac(3)-IIa.v1^;aac(6')-Ib-cr.v2;aadA2^;strA.v1^;strB.v1	-	-	qnrB1.v1	-	-	CatB4.v1;catA1^	-	sul1;sul2	-	-	dfrA12	OXA-1;TEM-1D.v1^	-	CTX-M-15;CTX-M-15	-	OXA-48	SHV-11.v1	35Q	-	-	GyrA-83F;GyrA-87A;ParC-80I
GCA_905329535.1	GROUP1	ST11-SPAIN	Human	Santander	Spain	2018	ST11	ybt 10; ICEKp4	-	-	-	-	-	KL24	O2v1	aac(3)-IIa.v1^;aac(6')-Ib-cr.v2	-	-	qnrB1.v1	-	-	CatB4.v1;catA1^	-	-	-	-	-	OXA-1	-	CTX-M-15;CTX-M-15	-	OXA-48	SHV-11.v1	35Q	-	-	GyrA-83F;GyrA-87A;ParC-80I
GCA_905329545.1	GROUP1	ST11-SPAIN	Human	Santander	Spain	2018	ST5000	ybt 10; ICEKp4	-	-	-	-	-	KL24	O2v1	aac(3)-IIa.v1^;aac(6')-Ib-cr.v2;aadA2^	-	-	qnrB1.v1	-	-	CatB4.v1;catA1^	-	sul1	-	-	dfrA12	OXA-1	-	CTX-M-15	-	OXA-48	SHV-11.v1	35Q	-	-	GyrA-83F;GyrA-87A;ParC-80I
GCA_905329575.1	GROUP1	ST11-SPAIN	Human	Santander	Spain	2018	ST11	ybt 10; ICEKp4	-	-	-	-	-	KL24	O2v1	-	-	-	-	-	-	catA1^	-	-	-	-	-	-	-	CTX-M-15	-	OXA-48	SHV-11.v1	35Q	-	MgrB-83%	GyrA-83F;GyrA-87A;ParC-80I
GCA_905329585.1	GROUP1	ST11-SPAIN	Human	Santander	Spain	2018	ST11	ybt 10; ICEKp4	-	-	-	-	-	KL24	O2v1	aac(3)-IIa.v1^;aac(6')-Ib-cr.v2;strA.v1^;strB.v1	-	-	qnrB1.v1	-	-	CatB4.v1;catA1^	-	sul2	-	-	-	OXA-1;TEM-1D.v1^	-	CTX-M-15;CTX-M-15;CTX-M-15	-	OXA-48	SHV-11.v1	35Q	-	-	GyrA-83F;GyrA-87A;ParC-80I
GCA_905329595.1	GROUP1	ST11-SPAIN	Human	Santander	Spain	2018	ST5000	ybt 10; ICEKp4	-	-	-	-	-	KL24	O2v1	aadA2^	-	-	-	-	-	catA1^	-	sul1	-	-	dfrA12	-	-	CTX-M-15	-	OXA-48	SHV-11.v1	35Q	-	-	GyrA-83F;GyrA-87A;ParC-80I
GCA_905329605.1	GROUP1	ST11-SPAIN	Human	Santander	Spain	2018	ST11	ybt 10; ICEKp4	-	-	-	-	-	KL24	O2v1	aac(3)-IIa.v1^;aac(6')-Ib-cr.v2;aadA2^;strA.v1^;strB.v1	-	-	qnrB1.v1	-	-	CatB4.v1;catA1^	-	sul1;sul2	-	-	dfrA12	OXA-1;TEM-1D.v1^	-	CTX-M-15;CTX-M-15;CTX-M-15	-	OXA-48	SHV-11.v1	35Q	-	-	GyrA-83F;GyrA-87A;ParC-80I
GCA_905329615.1	GROUP1	ST11-SPAIN	Human	Santander	Spain	2018	ST11	-	-	-	-	-	-	KL24	O2v1	aac(3)-IIa.v1^;aac(6')-Ib-cr.v2;strA.v1^;strB.v1	-	-	qnrB1.v1	-	-	CatB4.v1;catA1^	-	sul2	-	-	-	OXA-1;TEM-1D.v1^	-	CTX-M-15;CTX-M-15	-	OXA-48	SHV-11.v1	35Q	-	-	GyrA-83F;GyrA-87A;ParC-80I
GCA_905329625.1	GROUP1	ST11-SPAIN	Human	Santander	Spain	2018	ST11	ybt 10; ICEKp4	-	-	-	-	-	KL24	O2v1	aac(3)-IIa.v1^;aac(6')-Ib-cr.v2;strA.v1^;strB.v1	-	-	qnrB1.v1	-	-	CatB4.v1;catA1^	-	sul2	-	-	-	OXA-1;TEM-1D.v1^	-	CTX-M-15;CTX-M-15	-	OXA-48	SHV-11.v1	35Q	-	-	GyrA-83F;GyrA-87A;ParC-80I
GCA_905329855.1	GROUP1	ST11-SPAIN	Human	Madrid	Spain	2018	ST11	ybt 10; ICEKp4 (incomplete)	-	-	-	-	-	KL24	O2v1	aac(3)-IIa.v1^;aac(6')-Ib-cr.v2;aph3-Ia.v1^	-	-	qnrB1.v1	-	mphA	CatB4.v1;catA1^	-	-	-	-	-	OXA-1	-	CTX-M-15;CTX-M-15;CTX-M-15	-	OXA-48	SHV-11.v1	35Q	-	MgrB-0%	GyrA-83F;GyrA-87A;ParC-80I
GCA_905329865.1	GROUP1	ST11-SPAIN	Human	Madrid	Spain	2018	ST11	ybt 10; ICEKp4 (incomplete)	-	-	-	-	-	KL24	O2v1	aac(3)-IIa.v1^;aac(6')-Ib-cr.v2;aadA2^;aph3-Ia.v1^	-	-	qnrB1.v1	-	mphA	CatB4.v1;catA1^	-	sul1	-	-	dfrA12	OXA-1	-	CTX-M-15;CTX-M-15;CTX-M-15	-	OXA-48	SHV-11.v1	35Q	-	MgrB-0%	GyrA-83F;GyrA-87A;ParC-80I
GCA_905329875.1	GROUP1	ST11-SPAIN	Human	Madrid	Spain	2018	ST11	ybt 10; ICEKp4 (incomplete)	-	-	-	-	-	KL24	O2v1	aac(3)-IIa.v1^;aac(6')-Ib-cr.v2;aadA2^;aph3-Ia.v1^	-	-	qnrB1.v1	-	mphA	CatB4.v1;catA1^	-	sul1	-	-	dfrA12	OXA-1	-	CTX-M-15;CTX-M-15;CTX-M-15	-	OXA-48	SHV-11.v1	35Q	-	-	GyrA-83F;GyrA-87A;ParC-80I
GCA_905330135.1	GROUP1		Human	Barcelona	Spain	2018	ST307	-	-	-	-	-	-	KL102	O2v2	aac(6')-Ib-cr.v2;aadA16*	-	-	-	-	-	-	arr-3^	sul1	-	-	dfrA27	-	-	CTX-M-15	-	OXA-48	SHV-28.v1^	-	OmpK35-32%	-	GyrA-83I;ParC-80I
GCA_905330175.1	GROUP1		Human	Barcelona	Spain	2018	ST307	-	-	-	-	-	-	KL102	O2v2	aac(3)-IIa.v1;aac(6')-Ib-cr.v2;aadA16*	-	-	-	-	-	-	arr-3^	sul1	-	-	dfrA27	TEM-1D.v1^	-	CTX-M-15	-	OXA-48	SHV-28.v1^	-	OmpK35-32%	-	GyrA-83I;ParC-80I
GCA_905330305.1	GROUP1	ST11-SPAIN	Human	Madrid	Spain	2018	ST11	ybt 10; ICEKp4	-	-	-	-	-	KL24	O2v1	aadA2^	-	-	-	-	-	catA1^	-	sul1	-	-	dfrA12	-	-	CTX-M-15	-	OXA-48	SHV-11.v1	35Q	-	-	GyrA-83F;GyrA-87A;ParC-80I
GCA_905330315.1	GROUP1		Human	Madrid	Spain	2018	ST307	ybt 13; ICEKp2	-	-	-	-	-	KL102	O2v2	aac(3)-IIa.v1^;aac(6')-Ib-cr.v2;strA.v1^;strB.v1	-	-	qnrB1.v2^	-	-	CatB4.v1	-	sul2	tet(A).v1	-	dfrA14.v2*	OXA-1;TEM-1D.v1^	-	CTX-M-15	-	OXA-48	SHV-28.v1^	-	-	-	GyrA-83I;ParC-80I
GCA_905330365.1	GROUP1	ST11-SPAIN	Human	Madrid	Spain	2018	ST11	ybt 10; ICEKp4	-	-	-	-	-	KL24	O2v1	aac(3)-IIa.v1^;aac(6')-Ib-cr.v2;aadA2^	-	-	qnrB1.v1	-	-	CatB4.v1	-	sul1	-	-	dfrA12	OXA-1	-	CTX-M-15;CTX-M-15;CTX-M-15	-	OXA-48	SHV-11.v1	35Q	OmpK35-86%;OmpK36-75%	MgrB-0%	GyrA-83F;GyrA-87A;ParC-80I
GCA_905330375.1	GROUP1	ST11-SPAIN	Human	Madrid	Spain	2018	ST11	ybt 10; ICEKp4	-	-	-	-	-	KL24	O2v1	aac(3)-IIa.v1^;aac(6')-Ib-cr.v2	-	-	qnrB1.v1	-	-	CatB4.v1	-	-	-	-	-	OXA-1	-	CTX-M-15;CTX-M-15;CTX-M-15	-	OXA-48	SHV-11.v1	35Q	-	MgrB-0%	GyrA-83F;GyrA-87A;ParC-80I
GCA_905330395.1	GROUP1	ST11-SPAIN	Human	Madrid	Spain	2018	ST11	ybt 10; ICEKp4	-	-	-	-	-	KL24	O2v1	aac(3)-IIa.v1^;aac(6')-Ib-cr.v2;aadA2^;aph3-Ia.v1^	-	-	qnrB1.v1	-	mphA	CatB4.v1;catA1^	-	sul1	-	-	dfrA12	OXA-1	-	CTX-M-15;CTX-M-15;CTX-M-15;CTX-M-15	-	OXA-48	SHV-11.v1	35Q	-	MgrB-0%	GyrA-83F;GyrA-87A;ParC-80I
GCA_905330405.1	GROUP1	ST307-SPAIN	Human	Madrid	Spain	2018	ST307	ybt 10; ICEKp4	-	-	-	-	-	KL102	O2v2	aac(3)-IIa.v1^;aac(6')-Ib-cr.v2;strA.v1^;strB.v1	-	-	qnrB1.v2^	-	-	CatB4.v1	-	sul2	-	-	dfrA14.v2*	OXA-1;TEM-1D.v1^	-	CTX-M-15	-	OXA-48	SHV-28.v1^	-	-	MgrB-62%	GyrA-83I;ParC-80I
GCA_905330415.1	GROUP1	ST11-SPAIN	Human	Madrid	Spain	2018	ST11	ybt 10; ICEKp4	-	-	-	-	-	KL24	O2v1	aac(3)-IIa.v1^;aac(6')-Ib-cr.v2;aadA2^;aph3-Ia.v1^	-	-	qnrB1.v1	-	mphA	CatB4.v1;catA1^	-	sul1	-	-	dfrA12	OXA-1	-	CTX-M-15;CTX-M-15;CTX-M-15	-	OXA-48	SHV-11.v1	35Q	-	MgrB-0%	GyrA-83F;GyrA-87A;ParC-80I
GCA_905330435.1	GROUP1	ST11-SPAIN	Human	Madrid	Spain	2018	ST11	ybt 10; ICEKp4	-	-	-	-	-	KL24	O2v1	-	-	-	-	-	-	-	-	-	-	-	-	-	-	CTX-M-15	-	OXA-48	SHV-11.v1	35Q	-	-	GyrA-83F;GyrA-87A;ParC-80I
GCA_905330445.1	GROUP1	ST11-SPAIN	Human	Madrid	Spain	2018	ST11	ybt 10; ICEKp4	-	-	-	-	-	KL24	O2v1	aac(3)-IIa.v1^;aac(6')-Ib-cr.v2	-	-	qnrB1.v1	-	-	CatB4.v1	-	-	-	-	-	OXA-1	-	CTX-M-15;CTX-M-15;CTX-M-15	-	OXA-48	SHV-11.v1	35Q	-	-	GyrA-83F;GyrA-87A;ParC-80I
GCA_905330455.1	GROUP1	ST11-SPAIN	Human	Madrid	Spain	2018	ST11	ybt 10; ICEKp4 (incomplete)	-	-	-	-	-	KL24	O2v1	aac(3)-IIa.v1^	-	-	-	-	-	-	-	-	-	-	-	-	-	CTX-M-15;CTX-M-15;CTX-M-15	-	OXA-48	SHV-11.v1	35Q	OmpK35-40%	-	GyrA-83F;GyrA-87A;ParC-80I
GCA_905330465.1	GROUP1	ST11-SPAIN	Human	Madrid	Spain	2018	ST11	ybt 10; ICEKp4 (truncated)	-	-	-	-	-	KL24	O2v1	-	-	-	-	-	-	-	-	-	-	-	-	-	-	CTX-M-15	-	OXA-48	SHV-11.v1	35Q	-	-	GyrA-83F;GyrA-87A;ParC-80I
GCA_905330475.1	GROUP1	ST101-NLSAR	Human	Madrid	Spain	2018	ST101	ybt 9; ICEKp3	-	-	-	-	-	KL17	O1v1	aac(3)-IIa.v1^;aac(6')-Ib-cr.v2*	-	-	-	-	-	CatB4.v1*	arr-2	-	-	-	-	OXA-1	-	CTX-M-15	-	NDM-1	SHV-1^	-	OmpK35-76%	-	GyrA-83Y;GyrA-87G;ParC-80I
GCA_905330485.1	GROUP1	ST11-SPAIN	Human	Madrid	Spain	2018	ST11	ybt 10; ICEKp4	-	-	-	-	-	KL24	O2v1	aac(3)-IIa.v1^;aac(6')-Ib-cr.v2;aadA2^;aph3-Ia.v1^	-	-	qnrB1.v1	-	mphA	CatB4.v1;catA1^	-	sul1	-	-	dfrA12	OXA-1	-	CTX-M-15;CTX-M-15;CTX-M-15	-	OXA-48	SHV-11.v1	35Q	-	MgrB-0%	GyrA-83F;GyrA-87A;ParC-80I
GCA_905330495.1	GROUP1		Human	Madrid	Spain	2018	ST307	ybt 13; ICEKp2	-	-	-	-	-	KL102	O2v2	-	-	-	-	-	-	-	-	-	-	-	-	-	-	-	-	OXA-48	SHV-1^;SHV-1^	-	-	-	GyrA-83I;ParC-80I
GCA_905330505.1	GROUP1	ST307-SPAIN	Human	Madrid	Spain	2018	ST307	-	-	-	-	-	-	KL102	O2v2	aac(6')-Ib-cr.v2	-	-	qnrB1.v2^	-	-	CatB4.v1	-	-	-	-	dfrA14.v2*	OXA-1;TEM-1D.v1^	-	-	-	KPC-3	SHV-28.v1^	-	-	-	GyrA-83I;ParC-80I
GCA_905330525.1	GROUP1	ST307-SPAIN	Human	Madrid	Spain	2018	ST307	-	-	-	-	-	-	KL102	O2v2	aac(6')-Ib4^;aadA1.v1^;strA.v1^;strB.v1	-	-	qnrB1.v2^	-	-	catA1^;catB2.v1	-	sul1;sul2	-	-	dfrA14.v2*;dfrB1	TEM-1D.v1^	-	CTX-M-15	-	VIM-1	SHV-28.v1^	-	-	-	GyrA-83I;ParC-80I
GCA_905330565.1	GROUP1	ST307-SPAIN	Human	Madrid	Spain	2018	ST307	-	-	-	-	-	-	KL102	O2v2	aac(3)-IIa.v1^;aac(6')-Ib-cr.v2;strA.v1^;strB.v1	-	-	qnrB1.v2^	-	-	CatB4.v1	-	sul2	-	-	dfrA14.v2*	OXA-1;TEM-1D.v1^;TEM-1D.v1^	-	CTX-M-15	-	KPC-3	SHV-28.v1^	-	-	-	GyrA-83I;ParC-80I
GCA_905330575.1	GROUP1	ST11-SPAIN	Human	Madrid	Spain	2018	ST11	ybt 10; ICEKp4	-	-	-	-	-	KL24	O2v1	aac(3)-IIa.v1^;aac(6')-Ib-cr.v2;aadA2^;aph3-Ia.v1^	-	-	qnrB1.v1	-	mphA	CatB4.v1;catA1^	-	sul1	-	-	dfrA12	OXA-1	-	CTX-M-15;CTX-M-15;CTX-M-15	-	OXA-48	SHV-11.v1	35Q	-	MgrB-0%	GyrA-83F;GyrA-87A;ParC-80I
GCA_905330595.1	GROUP1	ST11-SPAIN	Human	Madrid	Spain	2018	ST11	ybt 10; ICEKp4	-	-	-	-	-	KL24	O2v1	aac(3)-IIa.v1^;aac(6')-Ib-cr.v2	-	-	qnrB1.v1	-	-	CatB4.v1	-	-	-	-	-	OXA-1	-	CTX-M-15;CTX-M-15;CTX-M-15	-	OXA-48	SHV-11.v1	35Q	-	MgrB-0%	GyrA-83F;GyrA-87A;ParC-80I
GCA_905330625.1	GROUP1	ST11-SPAIN	Human	Madrid	Spain	2018	ST11	ybt 10; ICEKp4	-	-	-	-	-	KL24	O2v1	aac(3)-IIa.v1^;aac(6')-Ib-cr.v2	-	-	qnrB1.v1	-	-	CatB4.v1	-	-	-	-	-	OXA-1	-	CTX-M-15;CTX-M-15;CTX-M-15;CTX-M-15	-	OXA-48	SHV-11.v1	35Q	-	-	GyrA-83F;GyrA-87A;ParC-80I
GCA_905330635.1	GROUP1		Human	Madrid	Spain	2018	ST307	ybt 13; ICEKp2	-	-	-	-	-	KL102	O2v2	-	-	-	qnrS1	-	-	-	-	-	tet(D)	-	dfrA14.v2*	-	-	-	-	OXA-48	SHV-1^;SHV-1^	-	-	-	GyrA-83I;ParC-80I
GCA_905330645.1	GROUP1	ST11-SPAIN	Human	Madrid	Spain	2018	ST11	ybt 10; ICEKp4 (incomplete)	-	-	-	-	-	KL24	O2v1	aac(3)-IIa.v1^;aac(6')-Ib-cr.v2	-	-	qnrB1.v1	-	-	CatB4.v1	-	-	-	-	-	OXA-1	-	CTX-M-15;CTX-M-15;CTX-M-15	-	OXA-48	SHV-11.v1	35Q	-	-	GyrA-83F;GyrA-87A;ParC-80I
GCA_905330675.1	GROUP1	ST11-SPAIN	Human	Madrid	Spain	2018	ST11	ybt 10; ICEKp4	-	-	-	-	-	KL24	O2v1	aac(3)-IIa.v1^;aac(6')-Ib-cr.v2	-	-	qnrB1.v1	-	-	CatB4.v1	-	-	-	-	-	OXA-1	-	CTX-M-15;CTX-M-15	-	OXA-48	SHV-11.v1	35Q	-	-	GyrA-83F;GyrA-87A;ParC-80I
GCA_905330685.1	GROUP1	ST11-SPAIN	Human	Madrid	Spain	2018	ST11	ybt 10; ICEKp4	-	-	-	-	-	KL24	O2v1	aadA2;ant(2'')-Ia	-	-	-	-	-	-	-	sul1	-	-	-	-	-	CTX-M-15;CTX-M-15	-	OXA-48	SHV-11.v1	35Q	-	MgrB-83%	GyrA-83F;GyrA-87A;ParC-80I
GCA_905330755.1	GROUP1		Human	Madrid	Spain	2018	ST307	-	-	-	-	-	-	KL102	O2v2	aac(3)-IIa.v1^;aac(6')-Ib-cr.v2;strA.v1^;strB.v1	-	-	qnrB1.v2^;qnrS1	-	-	CatB4.v1	-	sul2	tet(A).v1	-	dfrA14.v2*	OXA-1	TEM-40^;TEM-40^	CTX-M-15	-	OXA-48	SHV-28.v1^	-	-	-	GyrA-83I;ParC-80I
GCA_905330915.1	GROUP1	ST307-OXA-48	Human	Oviedo	Spain	2018	ST307	-	-	-	-	-	-	KL102	O2v2	aac(3)-IIa.v1^;aac(6')-Ib-cr.v2;strA.v1^;strB.v1	-	-	qnrS1	-	-	CatB4.v1	-	sul2	-	-	dfrA14.v2*;dfrA14.v2*	OXA-1;TEM-1D.v1^	-	CTX-M-15	-	OXA-48	SHV-28.v1^	-	-	-	GyrA-83I;ParC-80I
GCA_905330925.1	GROUP1	ST11-SPAIN	Human	Guadalajara	Spain	2018	ST11	ybt 10; ICEKp4	-	-	-	-	-	unknown (best match = KL24)	O2v1	aac(3)-IIa.v1^;aac(6')-Ib-cr.v2	-	-	-	-	-	CatB4.v1	-	-	-	-	-	OXA-1	-	CTX-M-15;CTX-M-15	-	OXA-48	SHV-11.v1	35Q	-	MgrB-68%	GyrA-83F;GyrA-87A;ParC-80I
GCA_905330935.1	GROUP1	ST307-SPAIN	Human	Guadalajara	Spain	2018	ST307	-	-	-	-	-	-	KL102	O2v2	-	-	-	-	-	-	-	-	-	-	-	-	-	-	-	-	OXA-48	SHV-28.v1^	-	OmpK35-75%	-	GyrA-83I;ParC-80I
GCA_905330945.1	GROUP1	ST11-SPAIN	Human	Guadalajara	Spain	2018	ST11	ybt 10; ICEKp4	-	-	-	-	-	unknown (best match = KL24)	O2v1	aac(3)-IIa.v1^	-	-	qnrB1.v1	-	-	-	-	-	-	-	-	-	-	CTX-M-15	-	OXA-48	SHV-11.v1	35Q	-	-	GyrA-83F;GyrA-87A;ParC-80I
GCA_905330965.1	GROUP1	ST307-SPAIN	Human	Guadalajara	Spain	2018	ST307	ybt 10; ICEKp4	-	-	-	-	-	KL102	O2v2	aac(3)-IIa.v1^;aac(6')-Ib-cr.v2;strA.v1^;strB.v1	-	-	qnrB1.v2^	-	-	CatB4.v1	-	sul2	tet(A).v1	-	dfrA14.v2*	OXA-1;TEM-1D.v1^	-	CTX-M-15	-	OXA-48	SHV-28.v1^	-	-	-	GyrA-83I;ParC-80I
GCA_905330975.1	GROUP3	ST307-SPAIN	Human	Guadalajara	Spain	2018	ST307	-	-	-	-	-	-	KL102	O2v2	aac(3)-IIa.v1^;aac(6')-Ib-cr.v2	-	-	qnrB1.v2^	-	-	CatB4.v1	-	-	tet(A).v1	-	dfrA14.v2*	OXA-1	-	-	-	-	SHV-28.v1^	-	OmpK35-75%	-	GyrA-83I;ParC-80I
GCA_905330985.1	GROUP1	ST307-SPAIN	Human	Guadalajara	Spain	2018	ST307	-	-	-	-	-	-	KL102	O2v2	aac(3)-IIa.v1^;aac(6')-Ib-cr.v2;strA.v1^;strB.v1	-	-	qnrB1.v2^	-	-	CatB4.v1	-	sul2	tet(A).v1	-	dfrA14.v2*	OXA-1;TEM-1D.v1^	-	CTX-M-15	-	OXA-48	SHV-28.v1^	-	OmpK35-75%;OmpK36-34%	-	GyrA-83I;ParC-80I
GCA_905331025.1	GROUP1	ST307-SPAIN	Human	Guadalajara	Spain	2018	ST307	-	-	-	-	-	-	KL102	O2v2	aac(3)-IIa.v1^;aac(6')-Ib-cr.v2;strA.v1^;strB.v1	-	-	qnrB1.v2^	-	-	CatB4.v1	-	sul2	tet(A).v1	-	-	OXA-1;TEM-1D.v1^	-	CTX-M-15	-	OXA-48	SHV-28.v1^	-	-	-	GyrA-83I;ParC-80I
GCA_905331035.1	GROUP3	ST307-SPAIN	Human	Guadalajara	Spain	2018	ST307	-	-	-	-	-	-	KL102	O2v2	aac(3)-IIa.v1^;aac(6')-Ib-cr.v2;strA.v1^;strB.v1	-	-	qnrB1.v2^	-	-	CatB4.v1	-	sul2	tet(A).v1	-	dfrA14.v2*	OXA-1;TEM-1D.v1^	-	CTX-M-15	-	-	SHV-28.v1^	-	OmpK35-48%	-	GyrA-83I;ParC-80I
GCA_905331055.1	GROUP1	ST307-SPAIN	Human	Guadalajara	Spain	2018	ST307	-	-	-	-	-	-	KL102	O2v2	aac(3)-IIa.v1^;aac(6')-Ib-cr.v2;strA.v1^;strB.v1	-	-	qnrB1.v2^	-	-	CatB4.v1	-	sul2	tet(A).v1	-	dfrA14.v2*	OXA-1;TEM-1D.v1^	-	CTX-M-15	-	OXA-48	SHV-28.v1^	-	OmpK35-75%	-	GyrA-83I;ParC-80I
GCA_905331065.1	GROUP1	ST307-SPAIN	Human	Guadalajara	Spain	2018	ST307	-	-	-	-	-	-	KL102	O2v2	-	-	-	qnrB1.v2^	-	-	-	-	-	-	-	dfrA14.v2*	-	-	-	-	OXA-48	SHV-28.v1^	-	-	-	GyrA-83I;ParC-80I
GCA_905331075.1	GROUP1	ST307-SPAIN	Human	Guadalajara	Spain	2018	ST307	-	-	-	-	-	-	KL102	O2v2	aac(6')-Ib-cr.v2;strA.v1^;strB.v1	-	-	qnrB1.v2^	-	-	-	-	sul2	tet(A).v1	-	dfrA14.v2*	OXA-1;TEM-1D.v1^	-	CTX-M-15	-	OXA-48	SHV-28.v1^	-	-	-	GyrA-83I;ParC-80I
GCA_905331085.1	GROUP1	ST11-SPAIN	Human	Guadalajara	Spain	2018	ST11	ybt 10; ICEKp4	-	-	-	-	-	KL24	O2v1	aac(6')-Ib-cr.v2	-	-	-	-	-	CatB4.v1;catA1^	-	-	-	-	-	OXA-1	-	CTX-M-15	-	OXA-48	SHV-11.v1	35Q	-	-	GyrA-83F;GyrA-87A;ParC-80I
GCA_905331105.1	GROUP1	ST11-SPAIN	Human	Guadalajara	Spain	2018	ST11	ybt 10; ICEKp4	-	-	-	-	-	KL24	O2v1	aac(3)-IIa.v1^;aac(6')-Ib-cr.v2	-	-	qnrB1.v1	-	-	CatB4.v1;catA1^;catA1^	-	-	-	-	-	OXA-1	-	CTX-M-15	-	OXA-48	SHV-11.v1	35Q	-	-	GyrA-83F;GyrA-87A;ParC-80I
GCA_905331115.1	GROUP1	ST307-SPAIN	Human	Guadalajara	Spain	2018	ST5002	-	-	-	-	-	-	KL102	O2v2	aac(3)-IIa.v1^;aac(6')-Ib-cr.v2;strA.v1^;strB.v1	-	-	qnrB1.v2^	-	-	CatB4.v1	-	sul2	tet(A).v1	-	dfrA14.v2*	OXA-1;TEM-1D.v1^	-	CTX-M-15	-	OXA-48	SHV-28.v1^	-	OmpK35-11%	-	GyrA-83I;ParC-80I
GCA_905331125.1	GROUP1	ST307-SPAIN	Human	Guadalajara	Spain	2018	ST307	-	-	-	-	-	-	KL102	O2v2	aac(3)-IIa.v1^;aac(6')-Ib-cr.v2;strA.v1^;strB.v1	-	-	qnrB1.v2^	-	-	CatB4.v1	-	sul2	-	-	dfrA14.v2*	OXA-1;TEM-1D.v1^	-	CTX-M-15	-	OXA-48	SHV-28.v1^	-	OmpK35-75%	-	GyrA-83I;ParC-80I
GCA_905331135.1	GROUP1	ST307-SPAIN	Human	Guadalajara	Spain	2018	ST307	-	-	-	-	-	-	KL102	O2v2	aac(3)-IIa.v1^;aac(6')-Ib-cr.v2;strA.v1^;strB.v1	-	-	qnrB1.v2^	-	-	CatB4.v1	-	sul2	tet(A).v1	-	dfrA14.v2*	OXA-1;TEM-1D.v1^	-	CTX-M-15	-	OXA-48	SHV-28.v1^	-	OmpK35-75%	-	GyrA-83I;ParC-80I
GCA_905331145.1	GROUP1	ST11-SPAIN	Human	Guadalajara	Spain	2018	ST11	ybt 10; ICEKp4	-	-	-	-	-	KL24	O2v1	aac(6')-Ib-cr.v2	-	-	qnrB1.v1	-	-	CatB4.v1;catA1^	-	-	-	-	-	OXA-1	-	CTX-M-15	-	OXA-48	SHV-11.v1	35Q	-	-	GyrA-83F;GyrA-87A;ParC-80I
GCA_905331225.1	GROUP1	ST11-SPAIN	Human	Santander	Spain	2018	ST11	ybt 10; ICEKp4	-	-	-	-	-	unknown (best match = KL24)	O2v1	aac(6')-Ib-cr.v2;strA.v1^;strB.v1	-	-	qnrB1.v1	-	-	CatB4.v1;catA1^	-	sul2	-	-	-	OXA-1;TEM-1D.v1^	-	CTX-M-15;CTX-M-15	-	OXA-48	SHV-11.v1	35Q	-	-	GyrA-83F;GyrA-87A;ParC-80I
GCA_905331275.1	GROUP1	ST307-OXA-48	Human	Valencia	Spain	2018	ST307	-	-	-	-	-	-	KL102	O2v2	aac(3)-IIa.v1^;aac(6')-Ib-cr.v2;strA.v1^;strB.v1	-	-	qnrB1.v2^	-	-	CatB4.v1	-	sul2	tet(A).v1	-	dfrA14.v2*	OXA-1;TEM-1D.v1^	-	CTX-M-15	-	OXA-48	SHV-28.v1^	-	-	-	GyrA-83I;ParC-80I
GCA_905331285.1	GROUP1	ST307-OXA-48	Human	Valencia	Spain	2018	ST307	-	-	-	-	-	-	KL102	O2v2	-	-	-	-	-	-	-	-	-	-	-	-	-	-	-	-	OXA-48	SHV-28.v1^	-	-	-	GyrA-83I;ParC-80I
GCA_905331305.1	GROUP1	ST307-OXA-48	Human	Valencia	Spain	2018	ST307	-	-	-	-	-	-	KL102	O2v2	aac(3)-IIa.v1^;aac(6')-Ib-cr.v2;strA.v1^;strB.v1	-	-	qnrB1.v2^	-	-	CatB4.v1	-	sul2	tet(A).v1	-	dfrA14.v2*	OXA-1;TEM-1D.v1^	-	CTX-M-15	-	OXA-48	SHV-28.v1^	-	-	-	GyrA-83I;ParC-80I
GCA_905331315.1	GROUP1	ST307-OXA-48	Human	Valencia	Spain	2018	ST307	-	-	-	-	-	-	KL102	O2v2	aac(3)-IIa.v1^;aac(6')-Ib-cr.v2;strA.v1^;strB.v1	-	-	qnrB1.v2^	-	-	CatB4.v1	-	sul2	tet(A).v1	-	dfrA14.v2*	OXA-1;TEM-1D.v1^	-	CTX-M-15	-	OXA-48	SHV-28.v1^	-	-	-	GyrA-83I;ParC-80I
GCA_905331325.1	GROUP1	ST307-OXA-48	Human	Valencia	Spain	2018	ST307	-	-	-	-	-	-	KL102	O2v2	-	-	-	-	-	-	-	-	-	-	-	-	-	-	-	-	OXA-48	SHV-28.v1^	-	-	-	GyrA-83I;GyrA-87N;ParC-80I
GCA_905331335.1	GROUP1	ST307-OXA-48	Human	Valencia	Spain	2018	ST307	-	-	-	-	-	-	KL102	O2v2	aac(3)-IIa.v1^;aac(6')-Ib-cr.v2;strA.v1^;strB.v1	-	-	qnrB1.v2^	-	-	CatB4.v1	-	sul2	tet(A).v1	-	dfrA14.v2*	OXA-1;TEM-1D.v1^	-	CTX-M-15	-	OXA-48	SHV-28.v1^	-	-	-	GyrA-83I;ParC-80I
GCA_905331435.1	GROUP1	ST11-SPAIN	Human	Jaen	Spain	2018	ST3362	ybt 10; ICEKp4	-	-	-	-	-	KL24	O2v1	aac(3)-IIa.v1^;aac(6')-Ib-cr.v2;aadA2^;aph3-Ia.v1^	-	-	qnrB1.v1	-	-	CatB4.v1	-	sul1	-	-	dfrA12*	OXA-1	-	CTX-M-15;CTX-M-15;CTX-M-15	-	OXA-48	SHV-11.v1	35Q	-	-	GyrA-83F;GyrA-87A;ParC-80I
GCA_905331455.1	GROUP1		Human	Madrid	Spain	2018	ST307	-	-	-	-	-	-	KL102	O2v2	aac(3)-IIa.v1^;aac(6')-Ib-cr.v2;strA.v1^;strB.v1	-	-	qnrB1.v2^	-	-	CatB4.v1	-	sul2	-	-	dfrA14.v2*	OXA-1;TEM-1D.v1^	-	CTX-M-15	-	OXA-48	SHV-28.v1^	-	-	-	GyrA-83I;ParC-80I
GCA_905331465.1	GROUP3		Human	Oviedo	Spain	2018	ST307	ybt 13; ICEKp2	-	-	-	-	-	KL102	O2v2	aac(3)-IIa.v1^;aac(6')-Ib-cr.v2;strA.v1^;strB.v1	-	-	qnrB1.v1;qnrB1.v2^	-	-	CatB4.v1	-	sul2	tet(A).v1	-	dfrA14.v2*	OXA-1;TEM-1D.v1^	-	CTX-M-15	-	-	SHV-11.v1^;SHV-11.v1^;SHV-28.v1^	35Q;35Q	OmpK35-88%;OmpK36-38%	-	GyrA-83I;ParC-80I
GCA_905333835.1	GROUP1	ST11-SPAIN	Human	Madrid	Spain	2018	ST11	ybt 10; ICEKp4	-	-	-	-	-	KL24	O2v1	aac(3)-IIa.v1^;aac(6')-Ib-cr.v2;aph3-Ia.v1^	-	-	-	-	-	CatB4.v1;catA1^	-	-	-	-	-	OXA-1	-	CTX-M-15;CTX-M-15	-	OXA-48	SHV-11.v1	35Q	OmpK36-0%	MgrB-83%	GyrA-83F;GyrA-87A;ParC-80I
GCA_905333905.1	GROUP1		Human	Madrid	Spain	2018	ST307	ybt 13; ICEKp2	-	-	-	-	-	KL102	O2v2	strA.v1^;strB.v1	-	-	qnrS1	-	-	-	-	sul2	-	-	dfrA14.v2*;dfrA14.v2*	TEM-110*;TEM-1D.v1^;TEM-1D.v1^	-	-	-	KPC-3	SHV-28.v1^	-	-	-	GyrA-83I;ParC-80I
GCA_905333935.1	GROUP1	ST11-SPAIN	Human	Madrid	Spain	2018	ST11	ybt 10; ICEKp4 (truncated)	-	-	-	-	-	KL24	O2v1	aac(3)-IIa.v1^;aac(6')-Ib-cr.v2;aadA2^	-	-	qnrB1.v1	-	-	CatB4.v1	-	sul1	-	-	dfrA12	OXA-1	-	CTX-M-15;CTX-M-15;CTX-M-15	-	OXA-48	SHV-11.v1	35Q	-	-	GyrA-83F;GyrA-87A;ParC-80I
GCA_905333975.1	GROUP1	ST11-SPAIN	Human	Madrid	Spain	2018	ST5001	ybt 10; ICEKp4	-	-	-	-	-	KL24	O2v1	-	-	-	-	-	-	-	-	-	-	-	-	-	-	CTX-M-15;CTX-M-15	-	OXA-48	SHV-11.v1	35Q	-	MgrB-87%	GyrA-83F;GyrA-87A;ParC-80I
GCA_905333985.1	GROUP1	ST11-SPAIN	Human	Madrid	Spain	2018	ST11	ybt 10; ICEKp4	-	-	-	-	-	KL24	O2v1	aac(3)-IIa.v1^;aac(6')-Ib-cr.v2;aadA1.v1^;strA.v1^;strB.v1	-	-	-	-	-	CatB4.v1;catA1^;catB2.v1;catII.2*	-	sul1;sul2	-	-	dfrB1	OXA-1	-	CTX-M-15	-	VIM-1	SHV-11.v1	35Q	OmpK36-60%	MgrB-36%	GyrA-83F;GyrA-87A;ParC-80I
GCA_905334035.1	GROUP1	ST11-SPAIN	Human	Madrid	Spain	2018	ST11	ybt 10; ICEKp4	-	-	-	-	-	KL24	O2v1	aph3-Ia.v1^	-	-	-	-	-	catA1^	-	-	-	-	-	-	-	CTX-M-15;CTX-M-15	-	OXA-48	SHV-11.v1	35Q	-	MgrB-83%	GyrA-83F;GyrA-87A;ParC-80I
GCA_905334045.1	GROUP1	ST11-SPAIN	Human	Madrid	Spain	2018	ST11	ybt 10; ICEKp4 (truncated)	-	-	-	-	-	unknown (best match = KL24)	O2v1	aac(3)-IIa.v1^;aac(6')-Ib-cr.v2;aadA2^;aph3-Ia.v1^	-	-	qnrB1.v1	-	mphA	CatB4.v1	-	sul1	-	-	dfrA12	OXA-1	-	CTX-M-15;CTX-M-15	-	OXA-48	SHV-11.v1	35Q	-	-	GyrA-83F;GyrA-87A;ParC-80I
GCA_905335495.1	GROUP1	ST307-SPAIN	Human	Guadalajara	Spain	2018	ST307	-	-	-	-	-	-	KL102	O2v2	aac(3)-IIa.v1^;aac(6')-Ib-cr.v2;strA.v1^;strB.v1	-	-	qnrB1.v2^	-	-	CatB4.v1	-	sul2	tet(A).v1	-	dfrA14.v2*	OXA-1;TEM-1D.v1^	-	CTX-M-15	-	OXA-48	SHV-28.v1^	-	OmpK35-75%;OmpK36GD	-	GyrA-83I;ParC-80I
GCA_905335525.1	GROUP1	ST11-SPAIN	Human	Madrid	Spain	2018	ST11	ybt 10; ICEKp4	-	-	-	-	-	KL24	O2v1	aac(3)-IIa.v1^;aac(6')-Ib-cr.v2;aadA2^	-	-	qnrB1.v1	-	-	CatB4.v1;catA1^	-	sul1	-	-	dfrA12	OXA-1	-	CTX-M-15;CTX-M-15;CTX-M-15	-	OXA-48	SHV-11.v1	35Q	-	-	GyrA-83F;GyrA-87A;ParC-80I
GCA_905335565.1	GROUP1		Human	Madrid	Spain	2012	ST101	ybt 9; ICEKp3 (truncated)	-	-	-	-	-	KL17	O1v1	aac(3)-IId^;aac(6')-Ib'.v1;aadA*;strA.v1*;strB.v1*	-	-	-	-	-	catII.2*	-	sul2	tet(D)	-	dfrA14.v2*	OXA-9.v1;TEM-150*	-	CTX-M-15;SHV-2A^	-	KPC-2	SHV-1^	238S;35Q	OmpK35-61%	-	GyrA-83Y;GyrA-87G;ParC-80I
GCA_905335575.1	GROUP1	ST11-KL13-OXA48	Human	Toledo	Spain	2013	ST11	-	-	-	-	-	-	KL13	O3b	aac(3)-IV;aadA2;aadA2^;aadA^;aph(3')-IIa;aph(4)-Ia	-	-	-	-	mphA	catA1^;cmlA1*	-	sul1;sul3	-	-	dfrA12	-	-	-	-	KPC-2	SHV-11.v1	35Q	-	-	GyrA-83I;ParC-80I
GCA_905335595.1	GROUP1	ST307-SPAIN	Human	Guadalajara	Spain	2018	ST307	-	-	-	-	-	-	KL102	O2v2	strA.v1^;strA.v1^;strB.v1;strB.v1	-	-	-	-	-	-	-	sul2;sul2	-	-	-	TEM-1D.v1^;TEM-1D.v1^	-	-	-	OXA-48	SHV-28.v1^	-	OmpK35-75%	-	GyrA-83I;ParC-80I
GCA_905335605.1	GROUP1	ST11-KL13-OXA48	Human	Ciudad Real	Spain	2013	ST11	-	-	-	-	-	-	KL13	O3b	aac(3)-IV;aadA2;aadA2^;aadA^;aph(3')-IIa;aph(4)-Ia	-	-	-	-	mphA	catA1^;cmlA1*	-	sul1;sul3	-	-	dfrA12	-	-	-	-	KPC-2	SHV-11.v1	35Q	-	-	GyrA-83I;ParC-80I
GCA_905335615.1	GROUP1	ST11-KL13-OXA48	Human	Guadalajara	Spain	2013	ST11	-	-	-	-	-	-	KL13	O3b	aac(3)-IV;aadA2;aadA^;aph(3')-IIa;aph(4)-Ia	-	-	-	-	-	cmlA1*	-	sul3	-	-	-	-	-	-	-	KPC-2	SHV-11.v1	35Q	-	-	GyrA-83I;ParC-80I
GCA_905335625.1	GROUP1	ST307-SPAIN	Human	Guadalajara	Spain	2018	ST307	-	-	-	-	-	-	KL102	O2v2	aac(3)-IIa.v1^;aac(6')-Ib-cr.v2;strA.v1^;strB.v1	-	-	-	-	-	CatB4.v1	-	sul2	-	-	dfrA14.v2*	OXA-1;TEM-1D.v1^	-	-	-	OXA-48	SHV-28.v1^	-	-	-	GyrA-83I;ParC-80I
GCA_905335635.1	GROUP1		Human	Madrid	Spain	2012	ST101	ybt 9; ICEKp3 (truncated)	-	-	-	-	-	KL17	O1v1	aac(3)-IId^;aac(6')-Ib'.v1;aadA*;strA.v1*;strB.v1*	-	-	-	-	-	catII.2*	-	sul2	tet(D)	-	dfrA14.v2*	OXA-9.v1;TEM-1D.v1^	-	CTX-M-15;SHV-2A^	-	KPC-2	SHV-1^	238S;35Q	OmpK35-61%	-	GyrA-83Y;GyrA-87G;ParC-80I
GCA_905335655.1	GROUP1	ST11-KL13-OXA48	Human	Madrid	Spain	2013	ST11	-	-	-	-	-	-	KL13	O3b	aac(3)-IV;aadA2;aadA2^;aadA^;aph(3')-IIa;aph(4)-Ia	-	-	-	-	mphA	catA1^;cmlA1*	-	sul1;sul3	-	-	dfrA12	-	-	-	-	KPC-2	SHV-11.v1	35Q	-	-	GyrA-83I;ParC-80I
GCA_905335695.1	GROUP1	ST11-SPAIN	Human	Santander	Spain	2018	ST5000	ybt 10; ICEKp4	-	-	-	-	-	KL24	O2v1	aac(3)-IIa.v1^;aac(6')-Ib-cr.v2;aadA2^	-	-	qnrB1.v1	-	-	CatB4.v1;catA1^	-	sul1	-	-	dfrA12	OXA-1	-	CTX-M-15	-	OXA-48	SHV-11.v1	35Q	-	-	GyrA-83F;GyrA-87A;ParC-80I
GCA_905335715.1	GROUP1	ST11-SPAIN	Human	Santander	Spain	2018	ST5000	ybt 10; ICEKp4	-	-	-	-	-	KL24	O2v1	aac(3)-IIa.v1^;aac(6')-Ib-cr.v2;aadA2^;strA.v1^;strB.v1	-	-	qnrB1.v1	-	-	CatB4.v1;catA1^	-	sul1;sul2	-	-	dfrA12	OXA-1;TEM-1D.v1^	-	CTX-M-15;CTX-M-15	-	OXA-48	SHV-11.v1	35Q	-	-	GyrA-83F;GyrA-87A;ParC-80I
GCA_905335725.1	GROUP1	ST307-OXA-48	Human	NA	Spain	2018	ST307	-	-	-	-	-	-	KL102	O2v2	aac(3)-IIa.v1^;aac(6')-Ib-cr.v2;strA.v1^;strB.v1	-	-	qnrB1.v2^	-	-	CatB4.v1	-	sul2	tet(A).v1	-	dfrA14.v2*	OXA-1;TEM-1D.v1^	-	CTX-M-15;CTX-M-15	-	OXA-48	SHV-28.v1^	-	-	-	GyrA-83I;ParC-80I
GCA_905335745.1	GROUP1	ST307-OXA-48	Human	Valencia	Spain	2018	ST307	-	-	-	-	-	-	KL102	O2v2	strA.v1^;strB.v1	-	-	qnrB1.v2^	-	-	-	-	sul2	tet(A).v1	-	dfrA14.v2*	TEM-1D.v1^	-	CTX-M-15	-	OXA-48	SHV-28.v1^	-	-	-	GyrA-83I;ParC-80I
GCA_905335835.1	GROUP1	ST11-SPAIN	Human	Santander	Spain	2018	ST5000	ybt 10; ICEKp4 (truncated)	-	-	-	-	-	KL24	O2v1	aac(3)-IIa.v1^;aac(6')-Ib-cr.v2	-	-	qnrB1.v1	-	-	CatB4.v1;catA1^	-	-	-	-	-	OXA-1	-	CTX-M-15	-	OXA-48	SHV-11.v1	35Q	-	-	GyrA-83F;GyrA-87A;ParC-80I
GCA_905337815.1	GROUP1		Human	Lugo	Spain	2018	ST307	-	-	-	-	-	-	KL102	O2v2	aac(3)-IIa.v1^;aac(6')-Ib-cr.v2;strA.v1^;strB.v1	-	-	qnrB1.v2^	-	-	CatB4.v1	-	sul2	tet(A).v1	-	dfrA14.v2*	OXA-1;TEM-1D.v1^	-	CTX-M-15;CTX-M-15;CTX-M-15;CTX-M-15;CTX-M-15	-	OXA-48	SHV-28.v1^	-	-	-	GyrA-83I;ParC-80I
GCA_905337875.1	GROUP3		Human	A Coruna	Spain	2018	ST307	-	-	-	-	-	-	KL102	O2v2	aac(3)-IIa.v1^;aac(6')-Ib-cr.v2;strA.v1^;strB.v1	-	-	qnrB1.v2^	-	-	CatB4.v1	-	sul2	tet(A).v1	-	dfrA14.v2*	OXA-1;TEM-1D.v1^	-	CTX-M-15;CTX-M-15	-	-	SHV-28.v1^	-	OmpK36-86%	-	GyrA-83I;ParC-80I
GCA_905337885.1	GROUP1	ST11-SPAIN	Human	NA	Spain	2014	ST11	ybt 10; ICEKp4	-	-	-	-	-	KL24	O2v1	aac(3)-IIa.v1^;aac(6')-Ib-cr.v2;aadA2^;aph3-Ia.v1^	-	-	qnrB1.v1	-	-	CatB4.v1;catA1^	-	sul1	-	-	dfrA12	OXA-1	-	CTX-M-15	-	KPC-2	SHV-11.v1	35Q	OmpK35-40%	MgrB-0%	GyrA-83F;GyrA-87A;ParC-80I
GCA_905337935.1	GROUP1	ST11-KL13-OXA48	Human	NA	Spain	2013	ST11	-	-	-	-	-	-	KL13	O3b	aac(3)-IV;aadA2;aadA2^;aadA^;aph(3')-IIa;aph(4)-Ia	-	-	-	-	mphA	catA1^;cmlA1*	-	sul1;sul3	-	-	dfrA12	-	-	-	-	KPC-2	SHV-11.v1	35Q	-	-	GyrA-83I;ParC-80I
GCA_905337945.1	GROUP1	ST11-KL13-OXA48	Human	NA	Spain	2014	ST11	-	-	-	-	-	-	KL13	O3b	aac(3)-IV;aadA2^;aph(3')-IIa;aph(4)-Ia	-	-	-	-	mphA	catA1^	-	sul1	-	-	dfrA12	-	-	-	-	KPC-2	SHV-11.v1	35Q	-	-	GyrA-83I;ParC-80I
GCA_905337965.1	GROUP1	ST11-KL13-OXA48	Human	NA	Spain	2014	ST11	-	-	-	-	-	-	KL13	O3b	aac(3)-IV;aadA2;aadA2^;aadA^;aph(3')-IIa;aph(4)-Ia	-	-	-	-	mphA	catA1^;cmlA1*	-	sul1;sul3	-	-	dfrA12	-	-	-	-	KPC-2	SHV-11.v1	35Q	-	-	GyrA-83I;ParC-80I
GCA_905337985.1	GROUP1		Human	A Coruna	Spain	2018	ST11	-	-	-	-	-	-	KL28	O2v1	aadA2;aadA^	-	-	qnrS1	-	-	cmlA1*	-	sul3	-	-	-	LAP-2;TEM-135.v2*;TEM-135.v2*	-	-	-	OXA-48	SHV-11.v1	35Q	OmpK35-31%	-	GyrA-83I;ParC-80I
GCA_905338015.1	GROUP1	ST11-KL105-AMPC	Human	Ferrol	Spain	2018	ST11	ybt 10; ICEKp4	-	-	-	-	-	KL105	O2v2	aac(6')-Ib-cr.v2^;aph3-Ia.v1^	-	-	-	-	mphA	catB3.v2	arr-3	sul1	-	-	-	OXA-1	-	-	-	OXA-48	SHV-11.v1	35Q	-	-	GyrA-83I;GyrA-87N;ParC-80I
GCA_000499865.1	GROUP2		Human	Madrid	Spain	2008	ST37	-	-	-	-	-	-	KL149	O4	aac(3)-IV^;aac(6')-Ib-cr.v2^;aadA2^;aph(4)-Ia;aph3-Ia.v1^;strA.v1^;strB.v1	-	-	qnrB4	-	mphA	catA1^;catB3.v2;floR.v1*	arr-3	sul1;sul2	tet(A).v1	-	dfrA12	DHA-1;OXA-1	-	-	-	-	SHV-11.v1^	35Q	OmpK36-46%	-	GyrA-83I;ParC-80I
GCA_000499885.1	GROUP2		Human	Madrid	Spain	2008	ST37	-	-	-	-	-	-	KL149	O4	aac(6')-Ib-cr.v2^;aadA2^;aph(4)-Ia;aph3-Ia.v1^;strA.v1^;strB.v1	-	-	qnrB4	-	mphA	catA1^;catB3.v2;floR.v1*	arr-3	sul1;sul2	tet(A).v1	-	dfrA12	DHA-1;OXA-1	-	-	-	-	SHV-11.v1^	35Q	OmpK36-46%	MgrB-49%	GyrA-83I;ParC-80I
GCA_002903985.1	GROUP1		Human	Valladolid	Spain	2016	ST16	-	-	-	-	-	-	unknown (best match = KL51)	O3b	aac(6')-Ib-cr.v2;aadA2^;aph3-Ia.v1^	-	-	-	-	mphA	CatB4.v1	-	sul1	-	-	dfrA12	OXA-1	-	CTX-M-15	-	OXA-48*	SHV-1	-	-	MgrB-15%	GyrA-83F;GyrA-87N;ParC-84K
GCA_019096255.1	CONTROL		Environment	Mallorca	Spain	2015	ST326	-	-	-	-	-	-	KL25	O1v1	aadA*	-	-	-	-	-	CatB4.v1	-	-	tet(D)	-	dfrA14.v2*	OXA-1;OXA-9.v1;TEM-1D.v1^	-	CTX-M-15	-	-	SHV-28.v1^	-	-	-	GyrA-83F;GyrA-87A;ParC-80I
GCA_019096265.1	CONTROL		Human	Mallorca	Spain	2015	ST392	-	-	-	-	-	-	KL27	O4	aac(6')-Ib-cr.v2;strA.v1^;strB.v1	-	-	qnrB1.v2^	-	-	CatB4.v1	-	sul2	tet(A).v1	-	dfrA14.v2*	OXA-1;TEM-1D.v1^	-	CTX-M-15	-	-	SHV-11.v1^	35Q	-	-	GyrA-83I;ParC-80I
GCA_019096295.1	CONTROL		Environment	Mallorca	Spain	2015	ST392	-	-	-	-	-	-	KL27	O4	aac(6')-Ib-cr.v2;strA.v1^;strB.v1	-	-	qnrB1.v2^	-	-	CatB4.v1	-	sul2	tet(A).v1	-	dfrA14.v2*	OXA-1;TEM-1D.v1^	-	CTX-M-15	-	-	SHV-11.v1^	35Q	-	-	GyrA-83I;ParC-80I
GCA_019096315.1	CONTROL		Human	Mallorca	Spain	2015	ST326	-	-	-	-	-	-	KL25	O1v1	aadA*	-	-	-	-	-	CatB4.v1	-	-	tet(D)	-	dfrA14.v2*	OXA-1;OXA-9.v1;TEM-1D.v1^	-	CTX-M-15	-	-	SHV-28.v1^	-	-	-	GyrA-83F;GyrA-87A;ParC-80I
GCA_019096335.1	CONTROL		Human	Mallorca	Spain	2015	ST326	-	-	-	-	-	-	KL25	O1v1	aadA*	-	-	-	-	-	CatB4.v1	-	-	tet(D)	-	dfrA14.v2*	OXA-1;OXA-9.v1;TEM-1D.v1^	-	CTX-M-15	-	-	SHV-28.v1^	-	-	-	GyrA-83F;GyrA-87A;ParC-80I
GCA_019096355.1	CONTROL		Human	Mallorca	Spain	2015	ST392	-	-	-	-	-	-	KL27	O4	aac(6')-Ib-cr.v2;strA.v1^;strB.v1	-	-	qnrB1.v2^	-	-	CatB4.v1	-	sul2	tet(A).v1	-	dfrA14.v2*	OXA-1;TEM-1D.v1^	-	CTX-M-15	-	-	SHV-11.v1^	35Q	-	-	GyrA-83I;ParC-80I
GCA_019096375.1	CONTROL		Environment	Mallorca	Spain	2015	ST392	-	-	-	-	-	-	KL27	O4	aac(6')-Ib-cr.v2;aadA2;ant(2'')-Ia;strA.v1^;strB.v1	-	-	qnrB1.v2^	-	-	CatB4.v1	-	sul1;sul2	tet(A).v1	-	dfrA14.v2*	OXA-1;TEM-1D.v1^	-	CTX-M-15	-	-	SHV-11.v1^	35Q	-	MgrB-89%	GyrA-83I;ParC-80I
GCA_019096395.1	CONTROL		Environment	Mallorca	Spain	2015	ST326	-	-	-	-	-	-	KL25	O1v1	aadA*	-	-	-	-	-	CatB4.v1	-	-	tet(D)	-	dfrA14.v2*	OXA-1;OXA-9.v1;TEM-1D.v1^	-	CTX-M-15	-	-	SHV-28.v1^	-	-	-	GyrA-83F;GyrA-87A;ParC-80I
GCA_902166845.1	GROUP1		NA	NA	Spain	2016	ST147	-	-	-	-	-	-	KL64	O2v1	aac(6')-Ib4^;aadA1.v1^;aadA2;aadA2;ant(2'')-Ia^	mcr-9.1?	-	qnrA1^	-	mphA	catA1*;catB2.v1	-	sul1;sul1;sul1;sul1;sul1	-	-	dfrA14.v2*;dfrA16.v2;dfrA17;dfrB1	-	-	CTX-M-9;SHV-12;SHV-12	-	VIM-1	SHV-11.v1^	238S;238S;240K;240K;35Q;35Q;35Q	-	-	GyrA-83I;ParC-80I
GCA_902166855.1	GROUP1		Human	NA	Spain	2016	ST147	ybt 10; ICEKp4	-	-	-	-	-	KL64	O2v1	aac(6')-Ib;aph3-Ia.v1^;aph3-Ia.v1^;rmtF;strA.v1;strB.v1	-	-	-	-	mphA	-	arr-2	sul1	-	-	dfrA12;dfrA12;dfrA12*;dfrA14.v2*;dfrA14.v2*	-	-	CTX-M-15;CTX-M-15	-	NDM-1	SHV-11.v1^	35Q	OmpK35-76%;OmpK36GD	-	GyrA-83I;ParC-80I
GCA_902166885.1	GROUP1		Human	NA	Spain	2016	ST147	-	-	-	-	-	-	KL64	O2v1	strA.v1^;strB.v1	-	-	qnrB1.v1	-	-	catII.2*	-	sul2	tet(A).v1;tet(D)	-	dfrA14.v2*	TEM-1D.v1^	-	SHV-12	-	OXA-48	SHV-11.v1^	238S;240K;35Q;35Q	-	-	GyrA-83I;ParC-80I
GCA_902166905.1	GROUP1		Human	NA	Spain	2016	ST15	-	-	-	-	-	-	KL24	O1/O2v1	aac(3)-IIa.v1;aadA^;strA.v1;strB.v1	-	-	qnrB4	-	-	-	-	sul1;sul1^	tet(A).v1	-	dfrA15.v2	DHA-1;TEM-1D.v1^	-	CTX-M-15	-	OXA-48	SHV-28.v1^	-	OmpK35-64%	-	GyrA-83F;GyrA-87A;ParC-80I
GCA_902166915.1	GROUP1		Human	NA	Spain	2016	ST512	-	-	-	-	-	-	KL107	O2v2	aac(6')-Ib'.v1;aac(6')-Ib'.v1;aadA2^;aph3-Ia.v1^	-	-	-	-	mphA	catA1^	-	sul1	-	-	dfrA12	TEM-1D.v1^	-	-	-	KPC-3	SHV-11.v1;SHV-11.v1	35Q;35Q	OmpK35-25%	MgrB-79%	GyrA-83I;ParC-80I
GCA_902166935.1	GROUP1		Human	NA	Spain	2016	ST11	ybt 9; ICEKp3 (truncated)	-	-	-	-	-	KL15	O4	aac(3)-IIa.v1^;aac(6')-Ib-cr.v2;aadA2^;aadA2^;aph3-Ia.v1^;aph3-Ia.v1^	-	-	-	-	mphA;mphA	CatB4.v1	-	sul1;sul1	-	-	dfrA12	OXA-1	-	CTX-M-15	-	NDM-1	SHV-11.v1	35Q	-	-	GyrA-83I;ParC-80I
GCA_902166945.1	GROUP1		Human	NA	Spain	2016	ST1961	-	-	-	-	-	-	KL48	O1v1	aadA2^	-	-	qnrB2.v1^	-	-	-	-	sul1;sul1	-	-	dfrA12	-	-	CTX-M-14	-	KPC-2;KPC-2	SHV-28.v1^	-	OmpK35-37%	-	GyrA-83F;GyrA-87A;ParC-80I
GCA_903993005.1	GROUP1		Human	Barcelona	Spain	2017	ST147	ybt 10; ICEKp4	-	-	-	-	-	KL64	O2v1	aac(6')-Ib;aph3-Ia.v1^;rmtF	-	-	qnrB1.v2^	-	mphA	-	arr-2	sul1	-	-	dfrA12;dfrA14.v2*	-	-	CTX-M-15;CTX-M-15	-	OXA-48	SHV-11.v1^	35Q	OmpK35-76%;OmpK36GD	-	GyrA-83I;ParC-80I
GCA_903993015.1	GROUP1		Human	Barcelona	Spain	2017	ST147	ybt 10; ICEKp4	-	-	-	-	-	KL64	O2v1	aac(6')-Ib;rmtF	-	-	-	-	mphA	-	arr-2	-	-	-	dfrA12	-	-	CTX-M-15;CTX-M-15	-	OXA-48	SHV-11.v1^	35Q	OmpK35-76%;OmpK36GD	-	GyrA-83I;ParC-80I
GCA_903993025.1	GROUP1		Human	Barcelona	Spain	2017	ST147	ybt 10; ICEKp4	-	-	-	-	-	KL64	O2v1	aac(6')-Ib;aph3-Ia.v1^;rmtF	-	-	qnrB1.v2^	-	mphA	-	arr-2	sul1	-	-	dfrA12;dfrA14.v2*	-	-	CTX-M-15;CTX-M-15	-	OXA-48	SHV-11.v1^	35Q	OmpK35-76%;OmpK36-25%	-	GyrA-83I;ParC-80I
GCA_903993035.1	GROUP1		Human	Barcelona	Spain	2017	ST147	ybt 10; ICEKp4	-	-	-	-	-	KL64	O2v1	aac(6')-Ib;rmtF	-	-	-	-	mphA	-	arr-2	-	-	-	dfrA12	-	-	CTX-M-15;CTX-M-15	-	OXA-48	SHV-11.v1^	35Q	OmpK35-76%;OmpK36GD	-	GyrA-83I;ParC-80I
GCA_903993045.1	GROUP1		Human	Terrassa	Spain	2017	ST147	ybt 10; ICEKp4	-	-	-	-	-	KL64	O2v1	aac(6')-Ib;aph3-Ia.v1^;rmtF	-	-	qnrB1.v2^	-	mphA	-	arr-2	sul1	-	-	dfrA12;dfrA14.v2*	-	-	CTX-M-15;CTX-M-15	-	OXA-48	SHV-11.v1^	35Q	OmpK35-76%;OmpK36GD	-	GyrA-83I;ParC-80I
GCA_903993055.1	GROUP1		Human	Barcelona	Spain	2017	ST147	ybt 10; ICEKp4	-	-	-	-	-	KL64	O2v1	aac(6')-Ib;aph3-Ia.v1^;rmtF	-	-	qnrB1.v2^	-	mphA	-	arr-2	sul1	-	-	dfrA12;dfrA14.v2*	-	-	CTX-M-15;CTX-M-15	-	OXA-48	SHV-11.v1^	35Q	OmpK35-76%;OmpK36GD	-	GyrA-83I;ParC-80I
GCA_903993085.1	GROUP1		Human	Barcelona	Spain	2017	ST147	ybt 10; ICEKp4	-	-	-	-	-	KL64	O2v1	aac(6')-Ib;rmtF	-	-	-	-	mphA	-	arr-2	-	-	-	dfrA12	-	-	CTX-M-15;CTX-M-15	-	OXA-48	SHV-11.v1^	35Q	OmpK35-76%;OmpK36GD	-	GyrA-83I;ParC-80I
GCA_903993095.1	GROUP1		Human	Barcelona	Spain	2017	ST147	ybt 10; ICEKp4	-	-	-	-	-	KL64	O2v1	aac(6')-Ib;rmtF	-	-	-	-	-	-	arr-2	-	-	-	-	-	-	CTX-M-15	-	OXA-48	SHV-11.v1^	35Q	OmpK35-76%;OmpK36GD	-	GyrA-83I;ParC-80I
GCA_903993105.1	GROUP1		Human	Barcelona	Spain	2017	ST147	ybt 10; ICEKp4	-	-	-	-	-	KL64	O2v1	aac(6')-Ib;aph3-Ia.v1^;rmtF	-	-	qnrB1.v2^	-	mphA	-	arr-2	sul1	-	-	dfrA12;dfrA14.v2*	-	-	CTX-M-15;CTX-M-15	-	OXA-48	SHV-11.v1^	35Q	OmpK35-76%;OmpK36GD	-	GyrA-83I;ParC-80I
GCA_903993115.1	GROUP1		Human	Barcelona	Spain	2017	ST147	ybt 10; ICEKp4	-	-	-	-	-	KL64	O2v1	aac(6')-Ib;rmtF	-	-	-	-	mphA	-	arr-2	-	-	-	dfrA12	-	-	CTX-M-15;CTX-M-15	-	OXA-48	SHV-11.v1^	35Q	OmpK35-76%;OmpK36GD	-	GyrA-83I;ParC-80I
GCA_903993125.1	GROUP1		Human	Terrassa	Spain	2017	ST147	ybt 10; ICEKp4	-	-	-	-	-	KL64	O2v1	aac(6')-Ib?;aph3-Ia.v1^;rmtF	-	-	qnrB1.v2^	-	mphA	-	arr-2	sul1	-	-	dfrA12;dfrA14.v2*	-	-	CTX-M-15;CTX-M-15	-	OXA-48	SHV-11.v1^	35Q	OmpK35-76%;OmpK36GD	-	GyrA-83I;ParC-80I
GCA_903993135.1	GROUP1		Human	Sevilla	Spain	2017	ST395	-	-	-	-	-	-	KL108	O1v2	aac(6')-Ib-cr.v2;rmtC	-	-	-	-	-	CatB4.v1;catA1^	-	sul1;sul1*	tet(A).v1	-	dfrA1.v1	OXA-1;TEM-1D.v1^	-	CTX-M-15	-	NDM-1	SHV-11.v1	35Q	OmpK35-72%	-	GyrA-83I;ParC-80I
GCA_903993145.1	GROUP1		Human	Barcelona	Spain	2017	ST147	ybt 10; ICEKp4	-	-	-	-	-	KL64	O2v1	aac(6')-Ib;aph3-Ia.v1^;rmtF	-	-	qnrB1.v2^	-	mphA	-	arr-2	sul1	-	-	dfrA12;dfrA14.v2*	-	-	CTX-M-15;CTX-M-15	-	OXA-48	SHV-11.v1^	35Q	OmpK35-76%;OmpK36GD	-	GyrA-83I;ParC-80I
GCA_903993155.1	GROUP1		Human	Barcelona	Spain	2017	ST147	ybt 10; ICEKp4	-	-	-	-	-	KL64	O2v1	aac(6')-Ib;aph3-Ia.v1^;rmtF	-	-	qnrB1.v2^	-	mphA	-	arr-2	sul1	-	-	dfrA12;dfrA14.v2*	-	-	CTX-M-15;CTX-M-15	-	OXA-48	SHV-11.v1^	35Q	OmpK35-76%;OmpK36GD	-	GyrA-83I;ParC-80I
GCA_903993165.1	GROUP1		Human	Lugo	Spain	2017	ST147	ybt 10; ICEKp4	-	-	-	-	-	KL64	O2v1	aac(6')-Ib;rmtF	-	-	qnrB1.v2^	-	-	-	arr-2	-	-	-	dfrA14.v2*	-	-	CTX-M-15	-	NDM-1	SHV-11.v1^	35Q	OmpK35-76%	-	GyrA-83I;ParC-80I
GCA_903993175.1	GROUP1		Human	Barcelona	Spain	2017	ST147	ybt 10; ICEKp4	-	-	-	-	-	KL64	O2v1	aac(6')-Ib;aac(6')-Ib?;rmtF	-	-	-	-	mphA	-	arr-2	-	-	-	dfrA12	-	-	CTX-M-15	-	OXA-48	SHV-11.v1^	35Q	OmpK35-76%;OmpK36GD	-	GyrA-83I;ParC-80I
GCA_903993185.1	GROUP1		Human	Barcelona	Spain	2017	ST147	ybt 10; ICEKp4	-	-	-	-	-	KL64	O2v1	aac(6')-Ib;aph3-Ia.v1^;rmtF	-	-	qnrB1.v2^	-	mphA	-	arr-2	sul1	-	-	dfrA12;dfrA14.v2*	-	-	CTX-M-15;CTX-M-15	-	OXA-48	SHV-11.v1^	35Q	OmpK35-76%;OmpK36GD	-	GyrA-83I;ParC-80I
GCA_903993215.1	GROUP1		Human	Barcelona	Spain	2017	ST147	ybt 10; ICEKp4	-	-	-	-	-	KL64	O2v1	aac(6')-Ib;rmtF	-	-	-	-	-	-	arr-2	-	-	-	dfrA12	-	-	CTX-M-15;CTX-M-15	-	OXA-48	SHV-11.v1^	35Q	OmpK35-76%;OmpK36GD	-	GyrA-83I;ParC-80I
GCA_903993225.1	GROUP1		Human	Lugo	Spain	2017	ST147	ybt 10; ICEKp4	-	-	-	-	-	unknown (best match = KL64)	O2v1	aac(6')-Ib;aph3-Ia.v1^;rmtF	-	-	qnrB1.v2^	-	mphA	-	arr-2	sul1	-	-	dfrA12;dfrA14.v2*	-	-	CTX-M-15;CTX-M-15	-	OXA-48	SHV-11.v1^	35Q	OmpK35-76%;OmpK36GD	-	GyrA-83I;ParC-80I
GCA_905217725.1	GROUP1		Human	Madrid	Spain	2018	ST15	-	-	-	-	-	-	KL112	O1v1	aac(3)-IIa.v1^;aac(6')-Ib-cr.v2;strA.v1^;strB.v1	-	-	-	-	-	CatB4.v1	-	sul2	-	-	dfrA14.v2*	OXA-1;TEM-1D.v1^	-	CTX-M-15	-	OXA-48	SHV-28.v1^	-	OmpK35-76%	-	GyrA-83F;GyrA-87A;ParC-80I
GCA_905217735.1	GROUP1		Human	Barcelona	Spain	2018	ST392	-	-	-	-	-	-	KL27	O4	aac(6')-Ib-cr.v2^;strA.v1^;strB.v1	-	-	qnrB2.v1^	-	-	catB3.v2	arr-3	sul1;sul1;sul2	-	-	-	OXA-1;TEM-1D.v1^	-	CTX-M-15;CTX-M-15	-	OXA-48	SHV-11.v1^	35Q	-	-	GyrA-83I;ParC-80I
GCA_905217745.1	GROUP1		Human	Barcelona	Spain	2018	ST392	-	-	-	-	-	-	KL27	O4	strA.v1^;strB.v1	-	-	-	-	-	-	-	sul2	-	-	-	TEM-1D.v1^	-	CTX-M-15;CTX-M-15	-	OXA-48	SHV-11.v1^	35Q	-	-	GyrA-83I;ParC-80I
GCA_905217765.1	GROUP1		Human	Oviedo	Spain	2018	ST15	ybt 9; ICEKp3	-	-	-	-	-	KL39	O1v1	aac(6')-Ib-cr.v2;strA.v1^;strB.v1	-	-	qnrB1.v2^	-	-	CatB4.v1	-	sul2	tet(A).v1	-	dfrA14.v2*	OXA-1;TEM-1D.v1^	-	CTX-M-15	-	OXA-48	SHV-28.v1^	-	-	-	GyrA-83F;GyrA-87A;ParC-80I
GCA_905217795.1	GROUP1		Human	Guadalajara	Spain	2018	ST104	ybt 9; ICEKp3	-	-	-	-	-	KL31	O3b	-	-	-	-	-	-	-	-	-	-	-	-	-	-	-	-	OXA-48	SHV-71	146V	-	-	GyrA-83F
GCA_905217805.1	GROUP1		Human	Barcelona	Spain	2018	ST392	-	-	-	-	-	-	KL27	O4	strA.v1^;strB.v1	-	-	-	-	-	-	-	sul2	-	-	-	TEM-1D.v1^	-	CTX-M-15;CTX-M-15	-	OXA-48	SHV-11.v1^	35Q	-	-	GyrA-83I;ParC-80I
GCA_905217825.1	GROUP1		Human	Madrid	Spain	2018	ST405	ybt 27; ICEKp22	-	-	-	-	-	KL151	O4	aac(3)-IIa.v1^;aac(6')-Ib-cr.v2;strA.v1^;strB.v1	-	-	qnrB1.v2^	-	-	CatB4.v1	-	sul2	tet(A).v1	-	dfrA14.v2*	OXA-1;TEM-1D.v1^	-	CTX-M-15	-	OXA-48	SHV-76	35Q	OmpK35-7%;OmpK36-16%	-	-
GCA_905217845.1	GROUP1		Human	Madrid	Spain	2018	ST219	-	-	-	-	-	-	KL114	O1v1	strA.v1*;strB.v1*	-	-	qnrS1	-	-	catII.2*	-	sul2	-	-	-	-	-	CTX-M-15	-	OXA-48	SHV-1^	-	-	-	-
GCA_905217865.1	GROUP1		Human	Madrid	Spain	2018	ST405	ybt 27; ICEKp22	-	-	-	-	-	KL151	O4	aac(3)-IIa.v1^;aac(6')-Ib-cr.v2;strA.v1^;strB.v1	-	-	qnrB1.v2^	-	-	CatB4.v1	-	sul2	-	-	dfrA14.v2*	OXA-1;TEM-1D.v1^	-	CTX-M-15;CTX-M-15;CTX-M-15;CTX-M-15	-	OXA-48	SHV-76	35Q	-	-	-
GCA_905217875.1	GROUP1		Human	Madrid	Spain	2018	ST512	-	-	-	-	-	-	KL107	O2v2	aac(6')-Ib'.v1;aadA2;aadA2^;aph3-Ia.v1^	-	-	-	-	mphA	catA1^	-	sul1;sul1	-	-	dfrA12	TEM-1D.v1^	-	-	-	KPC-3	SHV-11.v1	35Q	OmpK35-25%	-	GyrA-83I;ParC-80I
GCA_905217905.1	GROUP1		Human	Madrid	Spain	2018	ST405	ybt 27; ICEKp22	-	-	-	-	-	KL151	O4	strA.v1^	-	-	qnrB1.v2^	-	-	-	-	sul2	-	-	dfrA14.v2*	-	-	-	-	OXA-48	SHV-76	35Q	OmpK35-7%	-	GyrA-87G
GCA_905218885.1	GROUP3		Human	Madrid	Spain	2018	ST392	-	-	-	-	-	-	KL27	O4	aac(3)-IIa.v1^;aac(6')-Ib-cr.v2;strA.v1^;strB.v1	-	-	qnrB1.v2^	-	-	CatB4.v1	-	sul2	tet(A).v1	-	dfrA14.v2*	OXA-1;TEM-1D.v1^	-	CTX-M-15	-	-	SHV-11.v1^	35Q	OmpK35-8%;OmpK36-21%	-	GyrA-83I;ParC-80I
GCA_905218915.1	GROUP1		Human	Madrid	Spain	2018	ST405	ybt 27; ICEKp22	-	-	-	-	-	KL151	O4	aac(3)-IIa.v1^;aac(6')-Ib-cr.v2;strA.v1^;strB.v1	-	-	qnrB1.v2^	-	-	CatB4.v1	-	sul2	-	-	dfrA14.v2*	OXA-1;TEM-1D.v1^	-	CTX-M-15;CTX-M-15;CTX-M-15;CTX-M-15	-	OXA-48	SHV-76	35Q	-	-	-
GCA_905218925.1	GROUP1		Human	Madrid	Spain	2018	ST392	-	-	-	-	-	-	KL27	O4	strA.v1^;strB.v1	-	-	qnrB1.v2^	-	-	-	-	sul2	-	-	dfrA14.v2*	TEM-1D.v1^	-	CTX-M-15	-	OXA-48	SHV-11.v1^	35Q	OmpK35-8%	-	GyrA-83I;ParC-80I
GCA_905218965.1	GROUP1		Human	Cadiz	Spain	2018	ST512	-	-	-	-	-	-	KL107	O2v2	aac(6')-Ib'.v1;aadA2^;aph3-Ia.v1^	-	-	-	-	mphA	catA1^	-	sul1	-	-	dfrA12	TEM-1D.v1^	-	-	-	KPC-3	SHV-11.v1	35Q	OmpK35-25%;OmpK36GD	MgrB-79%	GyrA-83I;ParC-80I
GCA_905219005.1	GROUP1		Human	Barcelona	Spain	2018	ST392	-	-	-	-	-	-	KL27	O4	strA.v1^;strB.v1	-	-	-	-	-	CatB4.v1	-	sul2	-	-	-	OXA-1;TEM-1D.v1^	-	CTX-M-15;CTX-M-15	-	OXA-48	SHV-11.v1^	35Q	OmpK35-88%	-	GyrA-83I;GyrA-87A;ParC-80I
GCA_905219015.1	GROUP1		Human	Barcelona	Spain	2018	ST392	-	-	-	-	-	-	KL27	O4	strA.v1^;strB.v1	-	-	-	-	-	-	-	sul2	-	-	-	TEM-1D.v1^	-	CTX-M-15;CTX-M-15	-	OXA-48	SHV-11.v1^	35Q	-	-	GyrA-83I;ParC-80I
GCA_905219025.1	GROUP1		Human	Barcelona	Spain	2018	ST429	-	-	-	-	-	-	KL27	O4	aac(3)-IIa.v1^;aac(6')-Ib-cr.v2;strA.v1^;strB.v1	-	-	qnrB1.v2^	-	-	CatB4.v1	-	sul2	tet(A).v1	-	dfrA14.v2*	OXA-1;TEM-1D.v1^	-	CTX-M-15;CTX-M-15	-	OXA-48	SHV-11.v1^	35Q	-	-	-
GCA_905219035.1	GROUP1		Human	Barcelona	Spain	2018	ST392	-	-	-	-	-	-	KL27	O4	strA.v1^;strB.v1	-	-	-	-	-	-	-	sul2	-	-	-	TEM-1D.v1^	-	CTX-M-15;CTX-M-15	-	OXA-48	SHV-11.v1^	35Q	-	-	GyrA-83I;ParC-80I
GCA_905219045.1	GROUP1		Human	Barcelona	Spain	2018	ST392	-	-	-	-	-	-	KL27	O4	aac(6')-Ib-cr.v2^;strA.v1^;strB.v1	-	-	qnrB2.v1^	-	-	catB3.v2	arr-3	sul1;sul1;sul2	-	-	-	OXA-1;TEM-1D.v1^	-	CTX-M-15;CTX-M-15	-	OXA-48	SHV-11.v1^	35Q	-	-	GyrA-83I;ParC-80I
GCA_905219055.1	GROUP1		Human	Barcelona	Spain	2018	ST392	-	-	-	-	-	-	KL27	O4	strA.v1^;strB.v1	-	-	-	-	-	CatB4.v1	-	sul2	-	-	-	OXA-1;TEM-1D.v1^	-	CTX-M-15;CTX-M-15	-	OXA-48	SHV-11.v1^	35Q	OmpK35-88%	-	GyrA-83I;GyrA-87A;ParC-80I
GCA_905219155.1	GROUP1		Human	Madrid	Spain	2018	ST459	-	-	-	-	-	-	KL10	O2v2	-	-	-	qnrS1	-	-	-	-	-	-	-	dfrA14.v2*	-	TEM-30;TEM-30	-	-	KPC-3	SHV-26	-	-	-	-
GCA_905219215.1	GROUP1		Human	Ciudad Real	Spain	2016	ST512	-	-	-	-	-	-	KL107	O2v2	aac(6')-Ib'.v1;aadA2;aadA2^;aph3-Ia.v1^	-	-	-	-	mphA	catA1^	-	sul1;sul1	-	-	dfrA12	TEM-1D.v1^	-	-	-	KPC-3	SHV-11.v1	35Q	OmpK35-25%;OmpK36GD	-	GyrA-83I;ParC-80I
GCA_905219225.1	GROUP1		Human	Madrid	Spain	2016	ST678	-	-	-	-	-	-	KL15	O4	-	-	-	-	-	-	-	-	-	-	-	-	TEM-1D.v1^	-	-	-	KPC-3	SHV-41	-	-	-	GyrA-83Y
GCA_905219235.1	GROUP1		Human	Ciudad Real	Spain	2016	ST512	-	-	-	-	-	-	KL107	O2v2	aac(6')-Ib'.v1;aadA2;aadA2^;aph3-Ia.v1^	-	-	-	-	mphA	catA1^	-	sul1;sul1	-	-	dfrA12	TEM-1D.v1^	-	-	-	KPC-3	SHV-11.v1	35Q	OmpK35-25%;OmpK36GD	-	GyrA-83I;ParC-80I
GCA_905219265.1	GROUP1		Human	Madrid	Spain	2016	ST273	-	-	-	-	-	-	KL74	O3b	aac(3)-IId^;aadA5;aph(3')-VI*;strA.v1;strB.v1	-	-	qnrB19^	-	mphA	catA1*	-	sul1;sul2	tet(D)	-	dfrA17	-	-	-	-	KPC-2;KPC-2	SHV-11.v1^	35Q	OmpK35-55%;OmpK36GD	-	GyrA-83I;ParC-80I
GCA_905219275.1	GROUP1		Human	Ciudad Real	Spain	2016	ST512	-	-	-	-	-	-	KL107	O2v2	aac(6')-Ib'.v1;aadA2;aadA2^;aph3-Ia.v1^	-	-	-	-	mphA	catA1^	-	sul1;sul1	-	-	dfrA12	TEM-1D.v1^	-	-	-	KPC-3	SHV-11.v1	35Q	OmpK35-25%;OmpK36GD	-	GyrA-83I;ParC-80I
GCA_905219295.1	GROUP1		Human	Pontevedra	Spain	2016	ST1961	-	-	-	-	-	-	KL48	O1v1	-	-	-	-	-	-	-	-	-	-	-	-	-	-	CTX-M-14	-	KPC-2	SHV-28.v1^	-	OmpK35-37%	-	GyrA-83F;GyrA-87A;ParC-80I
GCA_905219335.1	GROUP1		Human	Granada	Spain	2015	ST258	-	-	-	-	-	-	KL107	O2v2	aac(6')-Ib'.v1;aadA2;aadA2^;aph3-Ia.v1^	-	-	-	-	mphA	catA1^	-	sul1;sul1	-	-	dfrA12	TEM-1D.v1^;TEM-1D.v1^	-	-	-	KPC-3;KPC-3	SHV-11.v1	35Q	OmpK35-25%	-	GyrA-83I;ParC-80I
GCA_905231945.1	GROUP1		Human	Oviedo	Spain	2018	ST567	-	-	-	-	-	-	KL63	O1v2	-	-	-	-	-	-	-	-	-	-	-	-	-	-	-	-	OXA-48	SHV-11.v1^	35Q	-	-	-
GCA_905231955.1	GROUP1		Human	Pontevedra	Spain	2015	ST1961	-	-	-	-	-	-	KL48	O1v1	-	-	-	-	-	-	-	-	-	-	-	-	-	-	CTX-M-14	-	KPC-2	SHV-28.v1^	-	OmpK35-37%	-	GyrA-83F;GyrA-87A;ParC-80I
GCA_905231965.1	GROUP1		Human	Oviedo	Spain	2018	ST15	ybt 10; ICEKp4	-	-	-	-	-	KL24	O1v1	-	-	-	-	-	-	-	-	-	-	-	-	-	-	-	-	OXA-48	SHV-28.v1^	-	-	-	GyrA-83F;GyrA-87A;ParC-80I
GCA_905232015.1	GROUP1		Human	Oviedo	Spain	2018	ST326	-	-	-	-	-	-	KL25	O1v1	aac(3)-IIa.v1^;aac(6')-Ib-cr.v2	-	-	-	-	-	CatB4.v1	-	-	tet(D)*	-	dfrA14.v2*	OXA-1	-	CTX-M-15	-	OXA-48	SHV-28.v1^	-	-	-	GyrA-83F;GyrA-87A;ParC-80I
GCA_905232025.1	GROUP1		Human	Oviedo	Spain	2018	ST326	-	-	-	-	-	-	KL25	O1v1	aac(3)-IIa.v1^;aac(6')-Ib'.v1;aac(6')-Ib-cr.v2;aadA*	-	-	-	-	-	CatB4.v1	-	-	-	-	dfrA14.v2*	OXA-1;OXA-9.v1;TEM-1D.v1^	-	CTX-M-15	-	OXA-48	SHV-28.v1^	-	-	-	GyrA-83F;GyrA-87A;ParC-80I
GCA_905232055.1	GROUP1		Human	Oviedo	Spain	2018	ST147	-	-	-	-	-	-	KL64	O2v1	aac(3)-IId^;strA.v1^;strB.v1	-	-	qnrB1.v1	-	-	catII.2*	-	sul2	tet(D)	-	dfrA14.v2*	TEM-1D.v1^;TEM-1D.v1^	-	SHV-12;SHV-12	-	OXA-48	-	238S;238S;240K;240K;35Q;35Q	-	-	GyrA-83I;ParC-80I
GCA_905232065.1	GROUP1		Human	Madrid	Spain	2016	ST273	-	-	-	-	-	-	KL74	O3b	aac(3)-IId^;aadA5;aph(3')-VI*;strA.v1;strB.v1	-	-	qnrB19^	-	mphA	catA1*	-	sul1;sul2	tet(D)	-	dfrA17	-	-	-	-	KPC-2;KPC-2	SHV-11.v1^	35Q	OmpK35-55%;OmpK36GD	-	GyrA-83I;ParC-80I
GCA_905232085.1	GROUP1		Human	Madrid	Spain	2016	ST14	-	-	-	-	-	-	KL2	O1v1	aac(6')-Ib4^;aadA1.v1^;strA.v1;strB.v1	-	-	-	-	-	catA1^;catB2.v1	-	sul1	tet(D)	-	dfrB1	-	-	-	-	VIM-1	SHV-1^;SHV-1^;SHV-1^	-	-	-	-
GCA_905232095.1	GROUP1		Human	Oviedo	Spain	2018	ST147	-	-	-	-	-	-	KL64	O2v1	aac(3)-IId^;strA.v1^;strB.v1	-	-	qnrB1.v1	-	-	catII.2*	-	sul2	tet(D)	-	dfrA14.v2*	TEM-1D.v1^	-	SHV-12;SHV-12	-	OXA-48	-	238S;238S;240K;240K;35Q;35Q	-	-	GyrA-83I;ParC-80I
GCA_905232105.1	GROUP1		Human	Oviedo	Spain	2018	ST147	-	-	-	-	-	-	KL64	O2v1	strA.v1^;strB.v1	-	-	qnrB1.v1	-	-	catII.2*	-	sul2	tet(D)	-	dfrA14.v2*	TEM-1D.v1^	-	SHV-12;SHV-12	-	OXA-48	-	238S;238S;240K;240K;35Q;35Q	-	-	GyrA-83I;ParC-80I
GCA_905232375.1	GROUP1		Human	Madrid	Spain	2018	ST392	-	-	-	-	-	-	KL27	O4	aac(3)-IIa.v1^;aac(6')-Ib-cr.v2;strA.v1^;strB.v1	-	-	qnrB1.v2^;qnrB1.v2^	-	-	CatB4.v1	-	sul2	tet(A).v1	-	dfrA14.v2*;dfrA14.v2*	OXA-1;TEM-1D.v1^	-	CTX-M-15	-	OXA-48	SHV-11.v1^	35Q	OmpK35-8%	-	GyrA-83I;ParC-80I
GCA_905232385.1	GROUP1		Human	Madrid	Spain	2018	ST392	-	-	-	-	-	-	KL27	O4	aac(3)-IIa.v1^;aac(6')-Ib-cr.v2;strA.v1^;strB.v1	-	-	qnrB1.v2^;qnrB1.v2^	-	-	CatB4.v1	-	sul2	-	-	dfrA14.v2*	OXA-1;TEM-1D.v1^	-	-	-	OXA-48	SHV-11.v1^	35Q	OmpK35-8%	-	GyrA-83I;ParC-80I
GCA_905232435.1	GROUP1		Human	Ferrol	Spain	2018	ST15	ybt 0; ICEKp4	-	-	-	-	-	KL112	O1v1	-	-	-	-	-	-	-	-	-	-	-	dfrA14.v2*	-	-	-	-	OXA-48	SHV-28.v1^	-	OmpK35-4%	-	GyrA-83F;GyrA-87A;ParC-80I
GCA_905232545.1	GROUP1		Human	Oviedo	Spain	2018	ST147	-	-	-	-	-	-	KL64	O2v1	aac(3)-IId^;strA.v1^;strB.v1*	-	-	-	-	-	-	-	sul2	tet(D)	-	-	TEM-1D.v1^	-	-	-	OXA-48	SHV-11.v1^	35Q	-	-	GyrA-83I;ParC-80I
GCA_905232565.1	GROUP1		Human	Oviedo	Spain	2018	ST15	ybt 9; ICEKp3	-	-	-	-	-	KL39	O1v1	aac(6')-Ib-cr.v2;strA.v1^;strB.v1	-	-	qnrB1.v2^	-	-	CatB4.v1	-	sul2	tet(A).v1	-	dfrA14.v2*	OXA-1;TEM-1D.v1^	-	CTX-M-15	-	OXA-48	SHV-28.v1^	-	-	-	GyrA-83F;GyrA-87A;ParC-80I
GCA_905232575.1	GROUP1		Human	Oviedo	Spain	2018	ST485	-	-	-	-	-	-	KL123	O3b	aadA2	-	-	-	-	-	-	-	sul1	tet(A).v1	-	-	-	-	-	-	OXA-48	SHV-27^	156D	-	-	GyrA-83I;ParC-80R
GCA_905232585.1	GROUP1		Human	Oviedo	Spain	2018	ST405	ybt 27; ICEKp22	-	-	-	-	-	KL151	O4	aac(3)-IIa.v1^;aac(6')-Ib-cr.v2;strA.v1^;strB.v1	-	-	qnrB1.v2^	-	-	CatB4.v1	-	sul2	tet(A).v1	-	dfrA14.v2*	OXA-1;TEM-1D.v1^	-	CTX-M-15	-	OXA-48	SHV-76	35Q	-	-	-
GCA_905232595.1	GROUP1		Human	Oviedo	Spain	2018	ST15	ybt 9; ICEKp3	-	-	-	-	-	KL39	O1v1	aac(6')-Ib-cr.v2;strA.v1^;strB.v1	-	-	qnrB1.v2^	-	-	CatB4.v1	-	sul2	tet(A).v1	-	dfrA14.v2*	OXA-1;TEM-1D.v1^	-	CTX-M-15	-	OXA-48	SHV-28.v1^	-	-	-	GyrA-83F;GyrA-87A;ParC-80I
GCA_905232615.1	GROUP1		Human	Oviedo	Spain	2018	ST147	-	-	-	-	-	-	KL64	O2v1	aac(3)-IId^;strA.v1^;strB.v1*	-	-	qnrB1.v1	-	-	catII.2*	-	sul2	tet(A).v1;tet(D)	-	dfrA14.v2*	TEM-1D.v1^	-	SHV-12;SHV-12	-	OXA-48	-	238S;238S;240K;240K;35Q;35Q	-	-	GyrA-83I;ParC-80I
GCA_905232635.1	GROUP1		Human	Oviedo	Spain	2018	ST326	-	-	-	-	-	-	KL25	O1v1	aac(3)-IIa.v1^;aac(6')-Ib'.v1;aac(6')-Ib-cr.v2;aadA*	-	-	-	-	-	CatB4.v1	-	-	-	-	dfrA14.v2*	OXA-1;OXA-9.v1;TEM-1D.v1^	-	CTX-M-15	-	OXA-48	SHV-28.v1^	-	-	-	GyrA-83F;GyrA-87A;ParC-80I
GCA_905232665.1	GROUP1		Human	Oviedo	Spain	2018	ST147	-	-	-	-	-	-	KL64	O2v1	aac(3)-IId^;strA.v1^;strB.v1	-	-	qnrB1.v1	-	-	catII.2*	-	sul2	tet(D)	-	dfrA14.v2*	TEM-1D.v1^;TEM-1D.v1^	-	SHV-12;SHV-12	-	OXA-48	-	238S;238S;240K;240K;35Q;35Q	-	-	GyrA-83I;ParC-80I
GCA_905232675.1	GROUP1		Human	Oviedo	Spain	2018	ST405	ybt 27; ICEKp22	-	-	-	-	-	KL151	O4	aac(3)-IIa.v1^;aac(6')-Ib-cr.v2;strA.v1^;strB.v1	-	-	qnrB1.v2^	-	-	CatB4.v1	-	sul2	tet(A).v1	-	dfrA14.v2*	OXA-1;TEM-1D.v1^	-	CTX-M-15	-	OXA-48	SHV-76	35Q	OmpK35-51%	-	-
GCA_905232715.1	GROUP1		Human	Oviedo	Spain	2018	ST147	-	-	-	-	-	-	KL64	O2v1	aac(3)-IId^;strA.v1^;strB.v1	-	-	qnrB1.v1	-	-	catII.2*	-	sul2	tet(A).v1;tet(D)	-	dfrA14.v2*	TEM-1D.v1^	-	SHV-12;SHV-12	-	OXA-48	-	238S;238S;240K;240K;35Q;35Q	-	-	GyrA-83I;ParC-80I
GCA_905233095.1	GROUP1		Human	Barcelona	Spain	2018	ST405	ybt 27; ICEKp22	-	-	-	-	-	KL151	O4	aac(3)-IIa.v1^;aac(6')-Ib-cr.v2;strA.v1^;strB.v1	-	-	qnrB1.v2^	-	-	CatB4.v1	-	sul2	tet(A).v1	-	dfrA14.v2*	OXA-1;TEM-1D.v1^	-	CTX-M-15	-	OXA-48	SHV-76	35Q	OmpK35-64%	-	-
GCA_905322465.1	GROUP1		Human	Badalona	Spain	2018	ST405	ybt 27; ICEKp22	-	-	-	-	-	KL151	O4	aac(3)-IIa.v1^;aac(6')-Ib-cr.v2;strA.v1^;strB.v1	-	-	qnrB1.v2^	-	-	CatB4.v1	-	sul2	-	-	dfrA14.v2*	OXA-1;TEM-1D.v1^	-	CTX-M-15	-	OXA-48	SHV-76	35Q	-	-	-
GCA_905322475.1	GROUP1		Human	Cadiz	Spain	2018	ST512	-	-	-	-	-	-	KL107	O2v2	aac(6')-Ib'.v1;aadA2^;aph3-Ia.v1^	-	-	-	-	mphA	catA1^	-	sul1	-	-	dfrA12	TEM-1D.v1^	-	-	-	KPC-3	SHV-11.v1	35Q	OmpK35-25%;OmpK36GD	MgrB-79%	GyrA-83I;ParC-80I
GCA_905322495.1	GROUP1		Human	Badalona	Spain	2018	ST405	ybt 4; plasmid	-	-	-	-	-	KL151	O4	-	-	-	-	-	-	-	-	-	-	-	-	-	-	-	-	OXA-48	SHV-76	35Q	-	-	-
GCA_905322505.1	GROUP1		Human	Cadiz	Spain	2018	ST11	-	-	-	-	-	-	KL15	O4	aac(6')-Ib-cr.v2^;aac(6')-Ib4^;aadA1.v1^;aph3-Ia.v1^;aphA15	-	-	qnrB4	-	mphA	catA1^;catB2.v1^;catB3.v2	arr-3	sul1;sul1;sul1	-	-	-	DHA-1;OXA-1*	-	-	-	VIM-1	SHV-11.v1	35Q	OmpK35-40%	-	GyrA-83I;ParC-80I
GCA_905322545.1	GROUP1		Human	Madrid	Spain	2018	ST392	-	-	-	-	-	-	KL27	O4	-	-	-	qnrB1.v2^	-	-	-	-	-	-	-	dfrA14.v2*	-	-	-	-	OXA-48	SHV-11.v1^	35Q	OmpK35-8%	-	GyrA-83I;ParC-80I
GCA_905322745.1	GROUP1		Human	Cadiz	Spain	2018	ST512	-	-	-	-	-	-	KL107	O2v2	aac(6')-Ib'.v1;aadA2^;aph3-Ia.v1^;aph3-Ia.v1^	-	-	-	-	mphA	catA1^	-	sul1	-	-	dfrA12	TEM-1D.v1^	-	-	-	KPC-3	SHV-11.v1	35Q	OmpK35-25%;OmpK36GD	MgrB-79%	GyrA-83I;ParC-80I
GCA_905322755.1	GROUP1		Human	Cadiz	Spain	2018	ST512	-	-	-	-	-	-	KL107	O2v2	aac(6')-Ib'.v1;aadA2^;aph3-Ia.v1^	-	-	-	-	mphA	catA1^	-	sul1	-	-	dfrA12	TEM-1D.v1^	-	-	-	KPC-3	SHV-11.v1	35Q	OmpK35-25%;OmpK36GD	MgrB-79%	GyrA-83I;ParC-80I
GCA_905323015.1	GROUP1		Human	Cadiz	Spain	2018	ST512	-	-	-	-	-	-	KL107	O2v2	aac(6')-Ib'.v1;aadA2^;aph3-Ia.v1^	-	-	-	-	mphA	catA1^	-	sul1	-	-	dfrA12	TEM-1D.v1^	-	-	-	KPC-3	SHV-11.v1	35Q	OmpK35-25%;OmpK36GD	MgrB-79%	GyrA-83I;ParC-80I
GCA_905323025.1	GROUP1		Human	Cadiz	Spain	2018	ST15	-	-	-	-	-	-	KL18	O1v1	aadA2^;aadA^	-	-	-	-	-	-	-	sul1;sul1	tet(D)	-	dfrA12	-	-	-	-	OXA-48	SHV-1^	-	-	-	GyrA-83F;GyrA-87A;ParC-80I
GCA_905329645.1	GROUP1		Human	Barcelona	Spain	2018	ST628	-	-	-	-	-	-	KL123	O3b	-	-	-	-	-	-	-	-	-	-	-	-	-	-	-	-	OXA-48	SHV-1	-	OmpK36-10%	-	-
GCA_905329665.1	GROUP1		Human	Cordoba	Spain	2018	ST512	-	-	-	-	-	-	KL107	O2v2	aac(6')-Ib'.v1;aadA2^;aph3-Ia.v1^	-	-	-	-	mphA	catA1^	-	sul1	-	-	dfrA12	TEM-1D.v1^	-	-	-	KPC-3	SHV-11.v1;SHV-11.v1	35Q;35Q	OmpK35-25%;OmpK36GD	MgrB-79%	GyrA-83I;ParC-80I
GCA_905329675.1	GROUP1		Human	Cordoba	Spain	2018	ST512	-	-	-	-	-	-	KL107	O2v2	aac(6')-Ib'.v1;aadA2^;aph3-Ia.v1^	-	-	-	-	mphA	catA1^	-	sul1	-	-	dfrA12	TEM-1D.v1^	-	-	-	KPC-3	SHV-11.v1;SHV-11.v1	35Q;35Q	OmpK35-25%;OmpK36GD	MgrB-79%	GyrA-83I;ParC-80I
GCA_905329685.1	GROUP3		Human	Cordoba	Spain	2018	ST512	-	-	-	-	-	-	KL107	unknown (best match = OL102)	aadA2^;aph3-Ia.v1^	-	-	-	-	mphA	catA1^	-	sul1	-	-	dfrA12	TEM-1D.v1^	-	-	-	-	SHV-11.v1	35Q	OmpK35-25%;OmpK36GD	MgrB-79%	GyrA-83I;ParC-80I
GCA_905329695.1	GROUP1		Human	Cordoba	Spain	2018	ST512	-	-	-	-	-	-	KL107	O2v2	aac(6')-Ib'.v1;aadA2^;aph3-Ia.v1^	-	-	-	-	mphA	catA1^	-	sul1	-	-	dfrA12	TEM-1D.v1^	-	-	-	KPC-3	SHV-11.v1;SHV-11.v1	35Q;35Q	OmpK35-25%;OmpK36GD	MgrB-79%	GyrA-83I;ParC-80I
GCA_905329705.1	GROUP1		Human	Cordoba	Spain	2018	ST512	-	-	-	-	-	-	KL107	O2v2	aac(6')-Ib'.v1	-	-	-	-	-	-	-	-	-	-	-	TEM-1D.v1^	-	-	-	KPC-3	SHV-11.v1;SHV-11.v1	35Q;35Q	OmpK35-25%;OmpK36GD	MgrB-79%	GyrA-83I;ParC-80I
GCA_905329715.1	GROUP1		Human	Cordoba	Spain	2018	ST512	-	-	-	-	-	-	KL107	O2v2	aac(6')-Ib'.v1;aadA2^;aph3-Ia.v1^	-	-	-	-	mphA	catA1^	-	sul1	-	-	dfrA12	TEM-1D.v1^	-	-	-	KPC-3	SHV-11.v1;SHV-11.v1	35Q;35Q	OmpK35-25%;OmpK36GD	MgrB-79%	GyrA-83I;ParC-80I
GCA_905329725.1	GROUP1		Human	Cordoba	Spain	2018	ST512	-	-	-	-	-	-	KL107	O2v2	aac(6')-Ib'.v1	-	-	-	-	-	-	-	-	-	-	-	TEM-1D.v1^	-	-	-	KPC-3	SHV-11.v1;SHV-11.v1	35Q;35Q	OmpK35-25%;OmpK36GD	MgrB-79%	GyrA-83I;ParC-80I
GCA_905329735.1	GROUP1		Human	Cordoba	Spain	2018	ST512	-	-	-	-	-	-	KL107	O2v2	aac(6')-Ib'.v1;aadA2^;aph3-Ia.v1^	-	-	-	-	mphA	catA1^	-	sul1	-	-	dfrA12	-	-	-	-	KPC-3	SHV-11.v1	35Q	OmpK35-25%;OmpK36GD	MgrB-79%	GyrA-83I;ParC-80I
GCA_905329755.1	GROUP1		Human	Cordoba	Spain	2018	ST512	-	-	-	-	-	-	KL107	O2v2	aac(6')-Ib'.v1;aadA2^;aph3-Ia.v1^	-	-	-	-	mphA	catA1^	-	sul1	-	-	dfrA12	-	-	-	-	KPC-3	SHV-11.v1	35Q	OmpK35-25%;OmpK36GD	MgrB-79%	GyrA-83I;ParC-80I
GCA_905329765.1	GROUP1		Human	Cordoba	Spain	2018	ST512	-	-	-	-	-	-	KL107	O2v2	aac(6')-Ib'.v1;aadA2^;aph3-Ia.v1^	-	-	-	-	mphA	catA1^	-	sul1	-	-	dfrA12	TEM-1D.v1^	-	-	-	KPC-3	SHV-11.v1;SHV-11.v1	35Q;35Q	OmpK35-25%;OmpK36GD	MgrB-79%	GyrA-83I;ParC-80I
GCA_905329775.1	GROUP1		Human	Cordoba	Spain	2018	ST512	-	-	-	-	-	-	KL107	O2v2	aac(6')-Ib'.v1	-	-	-	-	-	-	-	sul1	tet(A).v1*	-	dfrA25	TEM-1D.v1^	-	-	-	KPC-3	SHV-11.v1;SHV-11.v1	35Q;35Q	OmpK35-25%;OmpK36GD	MgrB-79%	GyrA-83I;ParC-80I
GCA_905329785.1	GROUP1		Human	Cordoba	Spain	2018	ST512	-	-	-	-	-	-	KL107	O2v2	aac(6')-Ib'.v1	-	-	-	-	-	-	-	-	-	-	-	TEM-1D.v1^	-	-	-	KPC-3	SHV-11.v1;SHV-11.v1	35Q;35Q	OmpK35-25%;OmpK36GD	MgrB-79%	GyrA-83I;ParC-80I
GCA_905329795.1	GROUP1		Human	Cordoba	Spain	2018	ST512	-	-	-	-	-	-	KL107	O2v2	aac(6')-Ib'.v1	-	-	-	-	-	-	-	-	-	-	-	TEM-1D.v1^	-	-	-	KPC-3	SHV-11.v1	35Q	OmpK35-25%;OmpK36GD	MgrB-79%	GyrA-83I;ParC-80I
GCA_905329805.1	GROUP1		Human	Madrid	Spain	2018	ST15	ybt 10; ICEKp4	-	-	-	-	-	KL24	O1v1	aac(3)-IIa.v1^;aac(6')-Ib-cr.v2;strA.v1^;strB.v1	-	-	-	-	-	CatB4.v1;catA1*	-	sul2	-	-	-	OXA-1;TEM-1D.v1^	-	CTX-M-15	-	OXA-48	SHV-28.v1^	-	OmpK35-70%	MgrB-49%	GyrA-83F;GyrA-87A;ParC-80I
GCA_905329815.1	GROUP1		Human	Madrid	Spain	2018	ST15	-	-	-	-	-	-	KL19	O1v2	aadA2;aadA^	-	-	-	-	-	cmlA1*	-	sul3	tet(A).v1;tet(A).v1	-	-	TEM-1D.v1^	-	-	-	OXA-48	SHV-28.v1^	-	-	-	GyrA-83F;GyrA-87A;ParC-80I
GCA_905329825.1	CONTROL		Human	Madrid	Spain	2018	ST1189	-	-	-	-	-	-	KL28	O2v1	-	-	-	-	-	-	-	-	-	-	-	-	-	-	-	-	-	SHV-11.v1^	35Q	-	-	-
GCA_905329845.1	GROUP1		Human	Madrid	Spain	2018	ST392	-	-	-	-	-	-	KL27	unknown (best match = O4)	aac(3)-IIa.v1^;aac(6')-Ib-cr.v2;strA.v1^;strB.v1	-	-	qnrB1.v2^	-	-	CatB4.v1	-	sul2	tet(A).v1	-	dfrA14.v2*	OXA-1;TEM-1D.v1^	-	CTX-M-15	-	OXA-48	SHV-11.v1^	35Q	OmpK35-7%	-	GyrA-83I;ParC-80I
GCA_905329905.1	GROUP1		Human	Lugo	Spain	2018	ST15	ybt 0; ICEKp4	-	-	-	-	-	KL112	O1v1	aac(6')-Ib-cr.v2;strA.v1^;strB.v1	-	-	-	-	-	CatB4.v1	-	sul2	-	-	dfrA14.v2*	OXA-1	-	CTX-M-15	-	OXA-48	SHV-28.v1^	-	OmpK35-4%	-	GyrA-83F;GyrA-87A;ParC-80I
GCA_905330025.1	GROUP1		Human	Cadiz	Spain	2018	ST512	-	-	-	-	-	-	KL107	O2v2	aac(6')-Ib'.v1;aadA2^;aph3-Ia.v1^;aph3-Ia.v1^	-	-	-	-	mphA	catA1^	-	sul1	-	-	dfrA12	TEM-1D.v1^	-	-	-	KPC-3	SHV-11.v1	35Q	OmpK35-25%;OmpK36GD	MgrB-79%	GyrA-83I;ParC-80I
GCA_905330075.1	GROUP1		Human	Cadiz	Spain	2018	ST512	-	-	-	-	-	-	KL107	O2v2	aac(6')-Ib'.v1;aadA2^;aph3-Ia.v1^	-	-	-	-	mphA	catA1^	-	sul1	-	-	dfrA12	TEM-1D.v1^	-	-	-	KPC-3	SHV-11.v1	35Q	OmpK35-25%;OmpK36GD	MgrB-79%	GyrA-83I;ParC-80I
GCA_905330085.1	GROUP1		Human	Barcelona	Spain	2018	ST1401	-	-	-	-	-	-	KL146	O2v2	-	-	-	-	-	-	-	-	-	-	-	-	-	-	-	-	OXA-48	SHV-26	-	-	-	-
GCA_905330095.1	GROUP1		Human	Barcelona	Spain	2018	ST392	-	-	-	-	-	-	KL27	O4	strA.v1^;strB.v1	-	-	-	-	-	CatB4.v1	-	sul2	-	-	-	OXA-1;TEM-1D.v1^	-	CTX-M-15;CTX-M-15	-	OXA-48	SHV-11.v1^	35Q	-	-	GyrA-83I;ParC-80I
GCA_905330105.1	GROUP1		Human	Barcelona	Spain	2018	ST392	-	-	-	-	-	-	KL27	O4	strA.v1^;strB.v1	-	-	-	-	-	CatB4.v1	-	sul2	-	-	-	OXA-1;TEM-1D.v1^	-	CTX-M-15;CTX-M-15	-	OXA-48	SHV-11.v1^	35Q	-	-	GyrA-83I;ParC-80I
GCA_905330115.1	GROUP1		Human	Cadiz	Spain	2018	ST512	-	-	-	-	-	-	KL107	O2v2	aac(6')-Ib'.v1;aac(6')-Ib'.v1;aadA2^;aph3-Ia.v1^;aph3-Ia.v1^	-	-	-	-	mphA	catA1^	-	sul1	-	-	dfrA12	TEM-1D.v1^	-	-	-	KPC-3	SHV-11.v1	35Q	OmpK35-25%;OmpK36GD	MgrB-79%	GyrA-83I;ParC-80I
GCA_905330155.1	GROUP1		Human	Barcelona	Spain	2018	ST45	ybt 10; ICEKp4	-	-	-	-	-	KL62	O2v1	-	-	-	-	-	-	-	-	-	-	-	-	-	-	-	-	OXA-48	SHV-1	-	-	-	-
GCA_905330165.1	GROUP1		Human	Barcelona	Spain	2018	ST198	-	-	-	-	-	-	KL8	O1v2	-	-	-	-	-	-	-	-	-	-	-	-	-	-	-	-	OXA-48	-	-	-	-	-
GCA_905330185.1	GROUP1		Human	Terrassa	Spain	2018	ST151	-	-	-	-	-	-	KL30	O1v2	aadA^	-	-	qnrS1	-	-	-	-	sul1	-	-	dfrA14.v2*	-	TEM-40^	-	-	OXA-48	SHV-1^	-	-	-	-
GCA_905330195.1	GROUP1		Human	Barcelona	Spain	2018	ST1083	-	-	-	-	-	-	KL132	O1v1	aac(6')-Ib-cr.v2^;aac(6')-Ib4^;aadA1.v1^	-	-	qnrS2	-	mphA	catB3.v2	arr-3	sul1	-	-	dfrB1	OXA-1	-	-	-	VIM-1	SHV-11.v1^	35Q	-	-	-
GCA_905330205.1	GROUP1		Human	Terrassa	Spain	2018	ST147	ybt 10; ICEKp4	-	-	-	-	-	KL64	O2v1	-	-	-	qnrB1.v2^	-	mphA	-	arr-2	sul1	-	-	dfrA14.v2*	-	-	CTX-M-15;CTX-M-15	-	OXA-48	SHV-11.v1^	35Q	OmpK35-76%;OmpK36GD	-	GyrA-83I;ParC-80I
GCA_905330225.1	GROUP1		Human	Terrassa	Spain	2018	ST152	ybt 10; ICEKp4	-	-	-	-	-	KL149	O4	aac(6')-Ib-cr.v2;aac(6')-Ib-cr.v2;aadA1.v1^;aadA16*;strA.v1^;strB.v1	-	-	qnrB6^	-	-	CatB4.v1;catA1^	arr-3	sul1;sul1;sul1;sul2	tet(D)	-	dfrA1.v2;dfrA27	OXA-1;TEM-1D.v1^	-	CTX-M-15;CTX-M-15	-	OXA-48	SHV-1^;SHV-1^	-	OmpK35-64%	-	GyrA-83F;GyrA-87A;ParC-80I
GCA_905330255.1	GROUP1		Human	Terrassa	Spain	2018	ST152	ybt 10; ICEKp4	-	-	-	-	-	KL149	O4	aac(6')-Ib-cr.v2;aac(6')-Ib-cr.v2;aadA1.v1^;aadA16*;strA.v1^;strB.v1	-	-	qnrB6^	-	-	CatB4.v1;catA1^	arr-3	sul1;sul1;sul1;sul2	tet(D)	-	dfrA1.v2;dfrA27	OXA-1;TEM-1D.v1^	-	CTX-M-15;CTX-M-15	-	OXA-48	SHV-1^;SHV-1^	-	OmpK35-64%	-	GyrA-83F;GyrA-87A;ParC-80I
GCA_905330325.1	GROUP1		Human	Madrid	Spain	2018	ST405	-	-	-	-	-	-	KL151	O4	aac(3)-IIa.v1^;aac(6')-Ib-cr.v2;aac(6')-Ib-cr.v2;strA.v1^;strB.v1	-	-	qnrB1.v2^	-	-	CatB4.v1;CatB4.v1	-	sul2	-	-	dfrA14.v2*;dfrA14.v2*;dfrA14.v2*	OXA-1;OXA-1;TEM-1D.v1^	-	CTX-M-15;CTX-M-15;CTX-M-15;CTX-M-15	-	OXA-48	SHV-76	35Q	-	-	GyrA-83F
GCA_905330355.1	GROUP1		Human	Madrid	Spain	2018	ST39	ybt 16; ICEKp12	-	-	-	-	-	KL2	O1v1	aac(3)-IIa.v1^;aac(6')-Ib-cr.v2;aac(6')-Ib-cr.v2;aac(6')-Ib4^;aadA1.v1^	-	-	qnrB1.v2^	-	mphE.v2	CatB4.v1;CatB4.v1;catA1^;catB2.v1	-	sul1	-	-	dfrA14.v2*;dfrA14.v2*;dfrB1	OXA-1;OXA-1	-	CTX-M-15;CTX-M-15	-	VIM-1	SHV-11.v1^	35Q	OmpK35-88%;OmpK36-17%	MgrB-49%	-
GCA_905330585.1	GROUP1		Human	Madrid	Spain	2018	ST15	-	-	-	-	-	-	KL112	O1v1	-	-	-	-	-	-	-	-	-	-	-	-	-	-	CTX-M-15	-	OXA-48	SHV-28.v1^	-	OmpK35-76%	-	GyrA-83F;GyrA-87A;ParC-80I
GCA_905330605.1	GROUP1		Human	Madrid	Spain	2018	ST15	-	-	-	-	-	-	KL112	O1v1	-	-	-	-	-	-	-	-	-	-	-	-	-	-	-	-	OXA-48	SHV-28.v1^	-	OmpK35-76%	-	GyrA-83F;GyrA-87A;ParC-80I
GCA_905330615.1	GROUP1		Human	Madrid	Spain	2018	ST45	ybt 10; ICEKp4 (truncated)	-	-	-	-	-	KL24	O2v1	-	-	-	-	-	-	-	-	-	-	-	-	-	-	-	-	OXA-162	SHV-1	-	-	-	GyrA-87N
GCA_905330695.1	GROUP1		Human	Madrid	Spain	2018	ST340	-	-	-	-	-	-	KL55	O3b	aac(3)-IIa.v1^;aac(6')-Ib-cr.v2	-	-	qnrS1	-	-	CatB4.v1;catA1^	-	sul1	tet(A).v1	-	dfrA1.v1	OXA-1;TEM-1D.v1^	-	CTX-M-15;CTX-M-15	-	OXA-48	SHV-11.v1	35Q	OmpK35-5%	-	GyrA-83I;ParC-80I
GCA_905330705.1	GROUP1		Human	Madrid	Spain	2018	ST392	-	-	-	-	-	-	KL27	O4	aac(3)-IIa.v1^;aac(6')-Ib-cr.v2;strA.v1^;strB.v1	-	-	qnrB1.v2^	-	-	CatB4.v1	-	sul2	tet(A).v1	-	dfrA14.v2*	OXA-1;TEM-1D.v1^	-	CTX-M-15	-	OXA-48	SHV-11.v1^	35Q	OmpK35-7%	-	GyrA-83I;ParC-80I
GCA_905330725.1	GROUP1		Human	Madrid	Spain	2018	ST392	-	-	-	-	-	-	KL27	O4	aac(3)-IIa.v1^;aac(6')-Ib-cr.v2;strA.v1^;strB.v1	-	-	qnrB1.v2^;qnrB1.v2^	-	-	CatB4.v1	-	sul2	tet(A).v1	-	dfrA14.v2*;dfrA14.v2*	OXA-1;TEM-1D.v1^	-	CTX-M-15	-	OXA-48	SHV-11.v1^	35Q	OmpK35-8%	-	GyrA-83I;ParC-80I
GCA_905330735.1	GROUP1		Human	Madrid	Spain	2018	ST392	-	-	-	-	-	-	KL27	O4	aac(3)-IIa.v1^;aac(6')-Ib-cr.v2;strA.v1^;strB.v1	-	-	qnrB1.v2^;qnrB1.v2^	-	-	CatB4.v1	-	sul2	tet(A).v1	-	dfrA14.v2*;dfrA14.v2*	OXA-1;TEM-1D.v1^	-	CTX-M-15	-	OXA-48	SHV-11.v1^	35Q	OmpK35-8%	-	GyrA-83I;ParC-80I
GCA_905330745.1	GROUP1		Human	Madrid	Spain	2018	ST392	-	-	-	-	-	-	KL27	O4	aac(3)-IIa.v1^;aac(6')-Ib-cr.v2;strA.v1^;strB.v1	-	-	qnrB1.v2^	-	-	CatB4.v1	-	sul2	tet(A).v1	-	dfrA14.v2*;dfrA14.v2*	OXA-1;TEM-1D.v1^	-	CTX-M-15	-	OXA-48	SHV-11.v1^	35Q	OmpK35-7%	MgrB-0%	GyrA-83I;ParC-80I
GCA_905330815.1	GROUP1		Human	Palma de Mallorca	Spain	2018	ST258	-	-	-	-	-	-	KL107	O2v2	aac(6')-Ib'.v1;aadA2^;aadA2^;aph3-Ia.v1^	-	-	-	-	mphA	catA1^	-	sul1;sul1	-	-	dfrA12	TEM-1D.v1^	-	-	-	KPC-3	SHV-11.v1	35Q	OmpK35-25%	-	GyrA-83I;ParC-80I
GCA_905330845.1	GROUP1		Human	Oviedo	Spain	2018	ST326	-	-	-	-	-	-	KL25	O1v1	aac(6')-Ib'.v1;aac(6')-Ib-cr.v2;aadA*	-	-	-	-	-	CatB4.v1	-	-	-	-	dfrA14.v2*	OXA-1;OXA-9.v1;TEM-1D.v1^	-	CTX-M-15	-	OXA-48	SHV-28.v1^	-	-	-	GyrA-83F;GyrA-87A;ParC-80I
GCA_905330905.1	GROUP1		Human	Oviedo	Spain	2018	ST326	-	-	-	-	-	-	KL25	O1v1	-	-	-	-	-	-	-	-	-	-	-	-	-	-	-	-	OXA-48	SHV-28.v1^	-	-	-	GyrA-83F;GyrA-87A;ParC-80I
GCA_905331045.1	GROUP1		Human	Guadalajara	Spain	2018	ST405	ybt 27; ICEKp22	-	-	-	-	-	KL151	O4	aac(3)-IIa.v1^;aac(6')-Ib-cr.v2;strA.v1^;strB.v1	-	-	qnrB1.v2^	-	-	CatB4.v1	-	sul2	tet(A).v1	-	dfrA14.v2*	OXA-1;TEM-1D.v1^	-	CTX-M-15	-	OXA-48	SHV-76	35Q	OmpK35-7%	-	-
GCA_905331165.1	GROUP1		Human	Pontevedra	Spain	2016	ST1961	-	-	-	-	-	-	KL48	O1v1	-	-	-	-	-	-	-	-	-	-	-	-	-	-	CTX-M-14	-	KPC-2	SHV-28.v1^	-	OmpK35-37%	-	GyrA-83F;GyrA-87A;ParC-80I
GCA_905331175.1	GROUP1		Human	Pontevedra	Spain	2016	ST1961	-	-	-	-	-	-	KL48	O1v1	aadA2^	-	-	-	-	-	-	-	sul1	-	-	dfrA12	-	-	CTX-M-14	-	KPC-2	SHV-28.v1^	-	OmpK35-37%	-	GyrA-83F;GyrA-87A;ParC-80I
GCA_905331195.1	GROUP1		Human	Pontevedra	Spain	2015	ST1961	-	-	-	-	-	-	KL48	O1v1	-	-	-	-	-	-	-	-	-	-	-	-	-	-	CTX-M-14	-	KPC-2	SHV-28.v1^	-	OmpK35-37%	-	GyrA-83F;GyrA-87A;ParC-80I
GCA_905331235.1	GROUP1		Human	Pontevedra	Spain	2015	ST1961	-	-	-	-	-	-	KL48	O1v1	aadA2^	-	-	qnrB2.v1^	-	-	-	-	sul1;sul1	-	-	dfrA12	-	-	CTX-M-14	-	KPC-2	SHV-28.v1^	-	OmpK35-37%	-	GyrA-83F;GyrA-87A;ParC-80I
GCA_905331375.1	GROUP1		Human	Barcelona	Spain	2018	ST13	ybt 17; ICEKp10	clb 3	-	-	-	-	KL3	O1/O2v2	-	-	-	-	-	-	-	-	-	tet(D)	-	-	-	-	-	-	OXA-48	SHV-1^	-	-	-	-
GCA_905331385.1	GROUP1		Human	Madrid	Spain	2018	ST15	-	-	-	-	-	-	KL112	O1v1	aac(3)-IIa.v1^;aac(6')-Ib-cr.v2;strA.v1^;strB.v1	-	-	-	-	-	CatB4.v1	-	sul2	-	-	dfrA14.v2*	OXA-1;TEM-1D.v1^	-	CTX-M-15	-	OXA-48	SHV-28.v1^	-	OmpK35-76%	-	GyrA-83F;GyrA-87A;ParC-80I
GCA_905331395.1	GROUP3		Human	Madrid	Spain	2018	ST15	-	-	-	-	-	-	KL24	O1v1	aac(3)-IIa.v1;aac(3)-IIa.v1;aac(3)-IId^;aac(6')-Ib'.v1;aadA*;strA.v1*;strB.v1*	-	-	-	-	-	-	-	sul2	tet(D)	-	dfrA14.v2*	OXA-9.v1;SCO-1;TEM-1D.v1^;TEM-1D.v1^;TEM-1D.v1^	-	SHV-2A^;SHV-2A^	-	-	SHV-28.v1^	238S;238S;35Q;35Q	OmpK35-64%;OmpK36-75%	-	GyrA-83F;GyrA-87A;ParC-80I
GCA_905331405.1	GROUP3		Human	Madrid	Spain	2018	ST15	ybt 0; ICEKp4	-	-	-	-	-	KL112	O1v1	aac(6')-Ib-cr.v2;strA.v1^;strB.v1	-	-	-	-	-	CatB4.v1	-	sul2	-	-	dfrA14.v2*	OXA-1;TEM-1D.v1^	-	CTX-M-15;CTX-M-15	-	-	SHV-28.v1^	-	OmpK35-4%	-	GyrA-83F;GyrA-87A;ParC-80I
GCA_905331415.1	GROUP1		Human	Alicante	Spain	2018	ST15	ybt 10; ICEKp4	-	-	-	-	-	KL23	O1v2	aac(3)-IIa.v1;aac(6')-Ib-cr.v2;aac(6')-Ib-cr.v2;aadA16*	-	-	qnrB6^	-	-	CatB4.v1;catA1^	arr-3	sul1;sul1	-	-	dfrA27	OXA-1;TEM-1D.v1^	-	CTX-M-15	-	OXA-48	SHV-28.v1^	-	-	-	GyrA-83F;GyrA-87A;ParC-80I
GCA_905331425.1	GROUP1		Human	Madrid	Spain	2018	ST15	-	-	-	-	-	-	KL24	O1v1	aac(3)-IIa.v1;aac(6')-Ib4^;aadA1.v1^	-	-	-	-	-	catA1^	-	sul1	tet(B).v2*	-	dfrA14.v2*	SCO-1;TEM-1D.v1^	-	-	-	VIM-1	SHV-28.v1^	-	OmpK35-64%	-	GyrA-83F;GyrA-87A;ParC-80I
GCA_905331445.1	GROUP1		Human	Madrid	Spain	2018	ST392	-	-	-	-	-	-	KL27	O4	aac(3)-IIa.v1^;aac(6')-Ib-cr.v2;strA.v1^;strB.v1	-	-	qnrB1.v2^;qnrB1.v2^	-	-	CatB4.v1	-	sul2	tet(A).v1	-	dfrA14.v2*;dfrA14.v2*	OXA-1;TEM-1D.v1^	-	CTX-M-15	-	OXA-48	SHV-11.v1^	35Q	OmpK35-8%	-	GyrA-83I;ParC-80I
GCA_905333845.1	GROUP1		Human	Madrid	Spain	2018	ST39	ybt 16; ICEKp12	-	-	-	-	-	KL2	O1v1	aac(3)-IIa.v1^;aac(6')-Ib-cr.v2	-	-	qnrB1.v2^	-	-	CatB4.v1	-	-	tet(A).v1	-	dfrA14.v2*	OXA-1	-	CTX-M-15;CTX-M-15	-	OXA-48	SHV-11.v1^	35Q	-	-	-
GCA_905333865.1	GROUP1		Human	Madrid	Spain	2018	ST392	-	-	-	-	-	-	KL27	O4	-	-	-	qnrB1.v2^	-	-	-	-	-	-	-	dfrA14.v2*	-	-	-	-	OXA-48	SHV-11.v1^	35Q	OmpK35-8%	-	GyrA-83I;ParC-80I
GCA_905333875.1	GROUP1		Human	Madrid	Spain	2018	ST392	-	-	-	-	-	-	KL27	O4	aac(3)-IIa.v1^;aac(3)-IIa.v1^;aac(6')-Ib-cr.v2;strA.v1^;strB.v1	-	-	qnrB1.v2^;qnrB1.v2^	-	-	CatB4.v1	-	sul2	tet(A).v1	-	dfrA14.v2*;dfrA14.v2*	OXA-1;TEM-1D.v1^	-	CTX-M-15	-	OXA-48	SHV-11.v1^	35Q	OmpK35-8%	-	GyrA-83I;ParC-80I
GCA_905333915.1	CONTROL		Human	Jaen	Spain	2018	ST392	-	-	-	-	-	-	KL27	O4	aac(6')-Ib-cr.v2;strA.v1^;strB.v1	-	-	qnrB1.v2^	-	-	CatB4.v1	-	sul2	tet(A).v1	-	dfrA14.v2*	OXA-1;TEM-1D.v1^	-	CTX-M-15;CTX-M-15;CTX-M-15	-	-	SHV-11.v1^	35Q	-	-	GyrA-83I;ParC-80I
GCA_905333925.1	GROUP1		Human	Madrid	Spain	2018	ST392	-	-	-	-	-	-	KL27	O4	-	-	-	qnrB1.v2^	-	-	-	-	-	-	-	dfrA14.v2*	-	-	-	-	OXA-48	SHV-11.v1^	35Q	OmpK35-8%	-	GyrA-83I;ParC-80I
GCA_905333955.1	GROUP1		Human	Madrid	Spain	2018	ST392	-	-	-	-	-	-	KL27	O4	aac(3)-IIa.v1^;aac(6')-Ib-cr.v2;strA.v1^;strB.v1	-	-	qnrB1.v2^	-	-	CatB4.v1	-	sul2	tet(A).v1	-	dfrA14.v2*	OXA-1;TEM-1D.v1^	-	CTX-M-15	-	OXA-48	SHV-11.v1^	35Q	OmpK35-8%	-	GyrA-83I;ParC-80I
GCA_905333965.1	GROUP1		Human	Madrid	Spain	2018	ST392	-	-	-	-	-	-	KL27	O4	aac(3)-IIa.v1^;aac(6')-Ib-cr.v2;strA.v1^;strB.v1	-	-	qnrB1.v2^;qnrB1.v2^	-	-	CatB4.v1	-	sul2	tet(A).v1	-	dfrA14.v2*;dfrA14.v2*	OXA-1;TEM-1D.v1^	-	CTX-M-15	-	OXA-48	SHV-11.v1^	35Q	OmpK35-8%;OmpK36-41%	-	GyrA-83I;ParC-80I
GCA_905335465.1	GROUP1		Human	Madrid	Spain	2018	ST405	ybt 27; ICEKp22	-	-	-	-	-	KL151	O4	aac(3)-IIa.v1^;aac(6')-Ib-cr.v2	-	-	-	-	-	CatB4.v1	-	-	tet(A).v1	-	dfrA14.v2*	OXA-1	-	CTX-M-15	-	OXA-48	SHV-76	35Q	OmpK35-7%	-	-
GCA_905335475.1	GROUP1		Human	Oviedo	Spain	2018	ST326	-	-	-	-	-	-	KL25	O1v1	aac(3)-IIa.v1^;aac(6')-Ib'.v1;aac(6')-Ib-cr.v2;aadA*	-	-	-	-	-	CatB4.v1	-	-	tet(D)	-	dfrA14.v2*	OXA-1;OXA-9.v1;TEM-1D.v1^	-	CTX-M-15	-	OXA-48	SHV-28.v1^	-	-	-	GyrA-83F;GyrA-87A;ParC-80I
GCA_905335485.1	GROUP1		Human	Oviedo	Spain	2018	ST147	-	-	-	-	-	-	KL64	O2v1	aac(3)-IId^;strA.v1^;strB.v1	-	-	qnrB1.v1	-	-	catII.2*	-	sul2	tet(A).v1;tet(D)	-	dfrA14.v2*	TEM-1D.v1^;TEM-1D.v1^	-	SHV-12;SHV-12	-	OXA-48	-	238S;238S;240K;240K;35Q;35Q	-	-	GyrA-83I;ParC-80I
GCA_905335535.1	GROUP1		Human	Madrid	Spain	2018	ST392	-	-	-	-	-	-	KL27	O4	aac(3)-IIa.v1^;aac(6')-Ib-cr.v2;strA.v1^;strB.v1	-	-	qnrB1.v2^;qnrB1.v2^	-	-	CatB4.v1	-	sul2	-	-	dfrA14.v2*	OXA-1;TEM-1D.v1^	-	CTX-M-15	-	OXA-48	SHV-11.v1^	35Q	OmpK35-8%	-	GyrA-83I;ParC-80I
GCA_905335545.1	GROUP1		Human	Oviedo	Spain	2018	ST147	-	-	-	-	-	-	KL64	O2v1	aac(3)-IId^;strA.v1^;strB.v1	-	-	qnrB1.v1	-	-	catII.2*	-	sul2	tet(D)	-	dfrA14.v2*	TEM-1D.v1^	-	SHV-12;SHV-12^	-	OXA-48	-	238S;238S;240K;240K;35Q;35Q	-	-	GyrA-83I;ParC-80I
GCA_905335555.1	GROUP1		Human	Oviedo	Spain	2018	ST4387	-	-	-	-	-	-	KL24	O1v1	-	-	-	-	-	-	-	-	-	-	-	-	-	-	-	-	OXA-48	SHV-1*	-	-	-	-
GCA_905335645.1	GROUP1		Human	NA	Spain	2013	ST512	-	-	-	-	-	-	KL107	O2v2	aac(6')-Ib'.v1;aadA2^;aph3-Ia.v1^	-	-	-	-	mphA	catA1^	-	sul1	-	-	dfrA12	TEM-1D.v1^	-	-	-	KPC-3	SHV-11.v1;SHV-11.v1	35Q;35Q	OmpK35-25%;OmpK36GD	MgrB-79%	GyrA-83I;ParC-80I
GCA_905335665.1	GROUP1		Human	Toledo	Spain	2014	ST1962	-	-	-	-	-	-	KL14	O3b	-	-	-	-	-	-	-	-	-	-	-	-	-	-	-	-	KPC-2	SHV-110^	156D;35Q	-	-	-
GCA_905335705.1	GROUP1		Human	Pontevedra	Spain	2016	ST1961	-	-	-	-	-	-	KL48	O1v1	aadA2^	-	-	qnrB2.v1^	-	-	-	-	sul1;sul1	-	-	dfrA12	-	-	CTX-M-14	-	KPC-2	SHV-28.v1^	-	OmpK35-37%	-	GyrA-83F;GyrA-87A;ParC-80I
GCA_905335735.1	GROUP1		Human	Valencia	Spain	2018	ST15	-	-	-	-	-	-	KL39	O1v1	aac(3)-IId^;aac(6')-Ib-cr.v2;aadA16*;strA.v1*;strB.v1*	-	-	qnrS1	-	-	-	arr-3	sul1;sul2	tet(D)	-	dfrA27	TEM-1D.v1^	TEM-30	-	-	OXA-48	SHV-28.v1^	-	-	-	GyrA-83F;GyrA-87A;ParC-80I
GCA_905335755.1	GROUP1		Human	Cordoba	Spain	2018	ST15	ybt 0; ICEKp4	-	-	-	-	-	KL112	O1v1	-	-	-	-	-	-	-	-	-	-	-	-	-	-	-	-	OXA-48	SHV-28.v1^	-	OmpK35-4%	-	GyrA-83F;GyrA-87A;ParC-80I
GCA_905335765.1	GROUP1		Human	Cordoba	Spain	2018	ST15	ybt 0; ICEKp4	-	-	-	-	-	KL112	O1v1	-	-	-	-	-	-	-	-	-	-	-	dfrA14.v2*	-	-	CTX-M-15	-	OXA-48	SHV-28.v1^	-	OmpK35-4%	-	GyrA-83F;GyrA-87A;ParC-80I
GCA_905335795.1	GROUP1		Human	Pontevedra	Spain	2018	ST258	-	-	-	-	-	-	KL107	O2v2	aac(6')-Ib'.v1;aadA2^	-	-	-	-	mphA	catA1^	-	sul1	-	-	dfrA12	-	-	-	-	KPC-3	SHV-11.v1	35Q	OmpK35-25%	MgrB-60%	GyrA-83I;ParC-80I
GCA_905335805.1	GROUP1		Human	A Coruna	Spain	2018	ST147	ybt 10; ICEKp4	-	-	-	-	-	KL64	O2v1	-	-	-	-	-	-	-	-	-	-	-	dfrA12	-	-	CTX-M-15	-	OXA-48	SHV-11.v1^	35Q	OmpK35-76%	-	GyrA-83I;ParC-80I
GCA_905335815.1	GROUP1		Human	Oviedo	Spain	2018	ST147	-	-	-	-	-	-	KL64	O2v1	aac(3)-IId^;strA.v1^;strB.v1	-	-	qnrB1.v1	-	-	catII.2*	-	sul2	tet(D)	-	dfrA14.v2*	TEM-1D.v1^;TEM-1D.v1^	-	SHV-12^;SHV-12^	-	OXA-48	-	238S;238S;240K;240K;35Q;35Q	-	-	GyrA-83I;ParC-80I
GCA_905337825.1	GROUP1		Human	NA	Spain	2018	ST512	-	-	-	-	-	-	KL107	O2v2	aac(6')-Ib'.v1;aadA2^;aph3-Ia.v1^	-	-	-	-	mphA	catA1^	-	sul1	-	-	dfrA12	-	-	-	-	KPC-3	SHV-11.v1;SHV-11.v1	35Q;35Q	OmpK35-25%;OmpK36GD	-	GyrA-83I;ParC-80I
GCA_905337835.1	GROUP1		Human	A Coruna	Spain	2018	ST551	ybt unknown	-	-	-	-	-	KL10	O1v1	-	-	-	-	-	-	-	-	-	-	-	-	-	-	-	-	OXA-48	SHV-11.v1^	35Q	-	-	-
GCA_905337855.1	GROUP1		Human	Lugo	Spain	2018	ST15	ybt 0; ICEKp4	-	-	-	-	-	KL112	O1v1	aac(6')-Ib-cr.v2;strA.v1^;strB.v1	-	-	-	-	-	CatB4.v1	-	sul2	-	-	dfrA14.v2*	OXA-1	-	CTX-M-15	-	OXA-48	SHV-28.v1^	-	OmpK35-4%	-	GyrA-83F;GyrA-87A;ParC-80I
GCA_905337865.1	GROUP1		Human	NA	Spain	2015	ST1961	-	-	-	-	-	-	KL48	O1v1	-	-	-	-	-	-	-	-	-	-	-	-	-	-	CTX-M-14	-	KPC-2	SHV-28.v1^	-	OmpK35-37%	-	GyrA-83F;GyrA-87A;ParC-80I
GCA_905337895.1	GROUP3		Human	Lugo	Spain	2018	ST15	ybt 0; ICEKp4	-	-	-	-	-	KL112	O1v1	-	-	-	-	-	-	-	-	-	-	-	-	-	-	CTX-M-15	-	-	SHV-28.v1^	-	OmpK35-4%	-	GyrA-83F;GyrA-87A;ParC-80I
GCA_905337905.1	GROUP1		Human	NA	Spain	2018	ST392	-	-	-	-	-	-	KL27	O4	aac(3)-IIa.v1^;aac(6')-Ib-cr.v2;strA.v1^;strB.v1	-	-	qnrB1.v2^	-	-	CatB4.v1	-	sul2	tet(A).v1	-	dfrA14.v2*	OXA-1;TEM-1D.v1^	-	CTX-M-15	-	OXA-48	SHV-11.v1^	35Q	-	-	GyrA-83I;ParC-80I
GCA_905337915.1	GROUP1		Human	A Coruna	Spain	2018	ST405	ybt 27; ICEKp22	-	-	-	-	-	KL151	O4	aac(3)-IIa.v1^;strA.v1^;strB.v1	-	-	qnrB1.v2^	-	-	-	-	sul2	-	-	dfrA14.v2*	TEM-1D.v1^	-	CTX-M-15	-	OXA-48	SHV-76	35Q	OmpK36-75%	-	-
GCA_905337925.1	GROUP1		Human	Lugo	Spain	2018	ST15	ybt 0; ICEKp4	-	-	-	-	-	KL112	O1v1	-	-	-	-	-	-	-	-	-	-	-	-	-	-	-	-	OXA-48	SHV-28.v1^	-	OmpK35-4%	-	GyrA-83F;GyrA-87A;ParC-80I
GCA_905337955.1	GROUP1		Human	A Coruna	Spain	2018	ST15	ybt 0; ICEKp4	-	-	-	-	-	KL112	O1v1	aac(6')-Ib-cr.v2;strA.v1^;strB.v1	-	-	-	-	-	CatB4.v1	-	sul2	-	-	dfrA14.v2*	OXA-1;TEM-1D.v1^	-	CTX-M-15	-	OXA-48	SHV-28.v1^	-	OmpK35-4%	-	GyrA-83F;GyrA-87A;ParC-80I
GCA_905337975.1	GROUP1		Human	Lugo	Spain	2018	ST15	-	-	-	-	-	-	KL19	O1v2	-	-	-	-	-	-	-	-	-	-	-	dfrA14.v2*	-	-	-	-	OXA-48	SHV-28.v1^	-	-	-	GyrA-83F;GyrA-87A;ParC-80I
GCA_905337995.1	GROUP1		Human	Lugo	Spain	2018	ST15	ybt 0; ICEKp4	-	-	-	-	-	KL112	O1v1	aac(6')-Ib-cr.v2;strA.v1^;strB.v1	-	-	-	-	-	CatB4.v1	-	sul2	-	-	dfrA14.v2*	OXA-1;TEM-1D.v1^	-	CTX-M-15	-	OXA-48	SHV-28.v1^	-	OmpK35-4%	-	GyrA-83F;GyrA-87A;ParC-80I
GCA_905338005.1	GROUP1		Human	Ferrol	Spain	2018	ST15	ybt 0; ICEKp4	-	-	-	-	-	KL112	O1v1	aac(6')-Ib-cr.v2;strA.v1^;strB.v1	-	-	-	-	-	CatB4.v1	-	sul2	-	-	dfrA14.v2*	OXA-1;TEM-1D.v1^	-	CTX-M-15	-	OXA-48	SHV-28.v1^	-	OmpK35-4%	-	GyrA-83F;GyrA-87A;ParC-80I
GCA_910589455.1	GROUP1		Human	NA	Spain	2005	ST39	-	-	-	-	-	-	KL23	O1v2	aac(3)-IIa.v1;aac(6')-Ib'.v1;aac(6')-Ib4^;aadA*;aadA1.v1^;strA.v1*;strB.v1*	-	-	qnrA1^	-	mphE.v2;mphE.v2;msrE;msrE	catA1^;catB2.v1;catII.2*	-	sul1;sul1;sul2	tet(D)	-	dfrA14.v2*;dfrB1	SCO-1;TEM-1D.v1^;TEM-1D.v1^	-	SHV-12	-	VIM-1	SHV-11.v1^	238S;240K;35Q;35Q	OmpK35-64%	-	-

## Sheet: Table S4-Core genomes
Table S4. Number of gene families included in each core genome and alignment length used to derive the ML phylogenetic trees.
	Total isolates	Sequenced in this work	GenBank	Gene families (Core 90%)	Aln length	After CliKit	Positions removed (%)
ALL (Figure S1)	583	224	359	3222	2779700	2515476	9.50549
ST11*	150	59	91	4437	4081060	3857998	5.46579
ST307	145	85	60	4698	4461655	4316615	3.25081
ST101	46	35	11	4682	4278965	4071744	4.84278
ST437	13	8	5	4613	4346389	4278768	1.5558
* For ST11 we included some Genbank genomes belonging to ST5000 and ST5001, single nucleotide variants of ST11. We included 78 ST11, 12 ST5000 and 1 ST5001.

## Sheet: Table S5 -SNPs -ST11
Table S5. Number of SNPs found in ST11, within and between lineages.
	SNPs Mean	SNPs Median	max	min
ST11 (ALL)	2210.9	2021	4495	0
KL105 (AmpC)	39.6	35	119	1
KL13 (OXA48)	71.8	71	192	0
SPAIN	48.3	38	269	0
KL105 / KL13	2028	2016	2150	1972
KL105 / SPAIN	4277	4313	4505	3136
KL13 / SPAIN	4354	4380	4649	2336

## Sheet: Table S6- SNPs -ST101
Table S6. Number of SNPs found in ST101, within and between lineages.
	SNPs Mean	SNPs Median	max	min
101 (ALL)	302	20	1865	0
101 -NDM	14.9	12	65	0

## Sheet: Table S7 -SNPs -ST437
Table S7. Number of SNPs found in ST437, within and between lineages.
	SNPs Mean	SNPs Median	max	min
ST437 (ALL)	151	192	297	0
NDM	23.1	9	68	0
OXA	10.3	9	21	1
NDM -OXA	266	285	297	157

## Sheet: Table S8- SNPs -ST307
Table S8. Number of SNPs found in ST307, within and between lineages.
	SNPs Mean	SNPs Median	max	min
ST307 (ALL)	173.15	198	766	0
CONTROLS	17.2	13	48	1
OXA-48	25.2	21	102	0
SPAIN	31.6	35	72	0
CONTROLS / OXA-48	349	357	416	199
CONTROLS / SPAIN	227	225	267	204
OXA-48 / SPAIN	201	212	288	48
